# Supplementary material for: Haplotyping SNPs for allele-specific gene editing of the expanded huntingtin allele using long-read sequencing
Source: HGG Adv. 2022 Sep 26;4(1):100146. doi: 10.1016/j.xhgg.2022.100146 (PMC9574884; doi:10.1016/j.xhgg.2022.100146)
Supplement: Table S4. SNP frequencies in normal and mutant HTT — The SNPs are annotated with frequencies in different databases including GnomAD v3.0, GnomAD v2.1.1, and 1000 Genomes Project Phase 3. [file mmc2.xlsx]

## Sheet: Table S4
Table S4. SNP frequencies in normal and mutant HTT. The SNPs are annotated with frequencies in different databases including GnomAD v3.0, GnomAD v2.1.1, and 1000 Genomes Project Phase 3.
Chr	Position (GRCh38)	Ref	Alt	RS_number	AF_HD_mutant	AF_HD_normal	AF_GnomADv3.0_all_population	AF_GnomADv3.0_non_Finnish_European	1000Genomes2015_all_population	1000Genomes2015_European	AF_GnomADv2.1.1_genome_all_population	AF_GnomADv2.1.1_genome_non_Finnish_European	AF_GnomADv2.1.1_exome_all_population	AF_GnomADv2.1.1_exome_non_Finnish_European
chr4	3069663	A	G	rs115297890	0.00287356	0	0.007	9.294e-05	0.00998403	N.A.	0.0063	0	N.A.	N.A.	0.00998403
chr4	3069717	C	T	rs941395326	0.00287356	0	3.489e-05	7.742e-05	N.A.	N.A.	3.186e-05	6.487e-05	N.A.	N.A.	7.742e-05
chr4	3069914	A	G	N.A.	0	0.00287356	N.A.	N.A.	N.A.	N.A.	N.A.	N.A.	N.A.	N.A.	0
chr4	3069930	T	C	rs536580405	0	0.00287356	1.396e-05	1.549e-05	0.000199681	N.A.	N.A.	N.A.	N.A.	N.A.	0.000199681
chr4	3069952	C	G	rs35631490	0.00287356	0.0258621	0.0956	0.0482	0.107428	0.0437	0.1034	0.06	N.A.	N.A.	0.107428
chr4	3070075	A	G	rs73086139	0.00287356	0.0172414	0.0683	0.0471	0.0658946	0.0338	0.0692	0.0498	N.A.	N.A.	0.0692
chr4	3070120	C	G	rs73086140	0	0.0373563	0.0959	0.0472	0.096246	0.0358	0.0938	0.0499	N.A.	N.A.	0.096246
chr4	3070354	G	A	rs190434238	0	0.0114943	0.0105	0.0145	0.00399361	0.0169	0.0096	0.0128	N.A.	N.A.	0.0169
chr4	3070451	C	T	rs61791259	0	0.0344828	0.0678	0.0467	0.0660942	0.0338	0.0685	0.049	N.A.	N.A.	0.0685
chr4	3070504	G	A	rs61792460	0	0.0373563	0.0963	0.0473	0.0966454	0.0358	0.094	0.0497	N.A.	N.A.	0.0966454
chr4	3070599	G	A	rs73086144	0	0.0373563	0.0912	0.0471	0.0898562	0.0358	0.0888	0.0497	N.A.	N.A.	0.0912
chr4	3070636	C	G	rs73086145	0	0.0373563	0.0913	0.0472	0.0898562	0.0358	0.0888	0.0495	N.A.	N.A.	0.0913
chr4	3070672	A	G	rs61792461	0	0.0373563	0.0913	0.0472	0.0900559	0.0358	0.0889	0.0497	N.A.	N.A.	0.0913
chr4	3070714	C	G	rs61792462	0	0.0373563	0.0615	0.0465	0.0579073	0.0338	0.0623	0.0493	N.A.	N.A.	0.0623
chr4	3071145	T	A	N.A.	0	0.00287356	N.A.	N.A.	N.A.	N.A.	N.A.	N.A.	N.A.	N.A.	0
chr4	3071198	C	G	N.A.	0	0.00287356	N.A.	N.A.	N.A.	N.A.	N.A.	N.A.	N.A.	N.A.	0
chr4	3071275	A	C	rs74444018	0.00287356	0	0.0371	0.0012	0.0399361	0.003	0.0341	0.0012	N.A.	N.A.	0.0399361
chr4	3071436	A	G	rs61090955	0.00287356	0.0344828	0.0884	0.0473	0.0864617	0.0338	0.0865	0.0499	N.A.	N.A.	0.0884
chr4	3071526	C	T	rs77384845	0	0.0373563	0.099	0.048	0.0984425	0.0368	0.0955	0.0506	N.A.	N.A.	0.099
chr4	3071527	A	G	rs10011412	0.0431034	0.0747126	0.1228	0.0772	0.115815	0.0765	0.1176	0.0778	N.A.	N.A.	0.1228
chr4	3071584	C	T	rs536384294	0	0.00287356	5.585e-05	3.098e-05	0.000199681	N.A.	N.A.	N.A.	N.A.	N.A.	0.000199681
chr4	3071629	T	A	rs10014333	0.0402299	0.0431034	0.0232	0.0286	0.0173722	0.0398	0.022	0.0268	N.A.	N.A.	0.0398
chr4	3071658	G	C	rs61792464	0.00287356	0.0373563	0.1334	0.0484	0.137181	0.0388	0.1281	0.051	N.A.	N.A.	0.137181
chr4	3071780	C	T	rs79649118	0	0.0258621	0.0266	0.0317	0.0127796	0.0477	0.0321	0.0334	N.A.	N.A.	0.0477
chr4	3071980	A	G	rs1712184015	0.00287356	0	N.A.	N.A.	N.A.	N.A.	N.A.	N.A.	N.A.	N.A.	0
chr4	3072190	G	A	N.A.	0	0.00287356	N.A.	N.A.	N.A.	N.A.	N.A.	N.A.	N.A.	N.A.	0
chr4	3072237	C	T	rs78912730	0	0.0143678	0.0134	0.0199	0.00539137	0.0169	0.0131	0.0163	N.A.	N.A.	0.0199
chr4	3072319	T	C	N.A.	0.00287356	0	N.A.	N.A.	N.A.	N.A.	N.A.	N.A.	N.A.	N.A.	0
chr4	3072376	G	T	rs112435590	0.0431034	0.0431034	0.089	0.0305	0.0880591	0.0447	0.0813	0.0286	N.A.	N.A.	0.089
chr4	3072746	G	A	rs111670395	0.00287356	0.00287356	0.0685	0.0472	0.0662939	0.0338	0.0693	0.0499	N.A.	N.A.	0.0693
chr4	3072781	C	A	rs539378701	0	0.00287356	0.0002	0.0004	0.000199681	0.001	0.0002	0.0003	N.A.	N.A.	0.001
chr4	3072816	C	T	rs183207300	0.00287356	0	0.0069	9.294e-05	0.00998403	N.A.	0.0061	0	N.A.	N.A.	0.00998403
chr4	3072974	G	T	rs187490343	0.00862069	0	0.0004	0.0004	0.000798722	N.A.	0.0003	0.0005	N.A.	N.A.	0.000798722
chr4	3073068	A	G	rs762855	0.0632184	0.324713	0.5316	0.465	0.517173	0.4642	0.5571	0.4904	N.A.	N.A.	0.5571
chr4	3073238	C	G	rs9996199	0.0431034	0.0689655	0.1503	0.078	0.157548	0.0875	0.1531	0.0879	N.A.	N.A.	0.157548
chr4	3073268	G	A	rs914303630	0	0.00287356	0.0001	9.292e-05	N.A.	N.A.	9.561e-05	0.0002	N.A.	N.A.	0.0002
chr4	3073403	C	T	N.A.	0	0.00287356	N.A.	N.A.	N.A.	N.A.	N.A.	N.A.	N.A.	N.A.	0
chr4	3073814	G	T	rs115117610	0.00287356	0	0.0343	0.0005	0.038139	0.002	0.0321	0.0005	N.A.	N.A.	0.038139
chr4	3073861	T	C	rs28431418	0.045977	0.0804598	0.1488	0.0775	0.14377	0.0785	0.1419	0.0785	N.A.	N.A.	0.1488
chr4	3073964	G	C	rs2857935	0.0258621	0.227011	0.219	0.2756	0.226038	0.2903	0.2429	0.2896	N.A.	N.A.	0.2903
chr4	3073964	G	T	rs2857935	0	0.00862069	0.0124	0.0187	0.00299521	0.0089	0.0128	0.0177	N.A.	N.A.	0.0187
chr4	3073976	A	G	rs868433409	0	0.00287356	0.0002	0.0002	N.A.	N.A.	0.0003	0.0004	N.A.	N.A.	0.0004
chr4	3074009	C	T	rs28616835	0.0431034	0.0431034	0.064	0.0297	0.0838658	0.0447	0.0569	0.0267	N.A.	N.A.	0.0838658
chr4	3074104	C	G	rs1032674750	0.0143678	0	0.0004	0.0003	N.A.	N.A.	0.0002	0.0002	N.A.	N.A.	0.0004
chr4	3074156	T	C	rs1215098751	0.00287356	0	2.777e-05	5.734e-05	N.A.	N.A.	5.48e-05	0.0001	N.A.	N.A.	0.0001
chr4	3074157	A	G	N.A.	0	0.00287356	0.0003	0.0005	N.A.	N.A.	0.0006	0.001	N.A.	N.A.	0.001
chr4	3074301	T	G	rs149624523	0	0.00862069	0.0174	0.029	N.A.	N.A.	0.0133	0.0208	N.A.	N.A.	0.029
chr4	3074301	T	C	rs149624523	0.0431034	0.0431034	0.1067	0.029	0.0926518	0.0457	0.0945	0.023	N.A.	N.A.	0.1067
chr4	3074349	T	C	rs192641280	0.00287356	0	0.0312	0.0007	N.A.	N.A.	0.0283	0.0004	N.A.	N.A.	0.0312
chr4	3074423	C	A	rs112396951	0	0.0229885	0.0372	0.0276	0.0279553	0.0258	0.0359	0.0267	N.A.	N.A.	0.0372
chr4	3074454	C	G	rs13122415	0.00287356	0.0258621	0.0955	0.048	0.108227	0.0437	0.1043	0.0602	N.A.	N.A.	0.108227
chr4	3074455	C	T	rs189174671	0.00287356	0.00862069	0.0026	0.0042	0.00359425	0.005	0.0024	0.0037	N.A.	N.A.	0.005
chr4	3074539	A	G	rs13132932	0	0.0258621	0.0645	0.0484	0.0726837	0.0427	0.0732	0.0602	N.A.	N.A.	0.0732
chr4	3074610	C	A	rs1288198096	0.00287356	0	N.A.	N.A.	N.A.	N.A.	N.A.	N.A.	N.A.	N.A.	0
chr4	3074663	A	G	rs918190068	0	0.00287356	0.0005	0.0008	N.A.	N.A.	0.0004	0.0005	N.A.	N.A.	0.0008
chr4	3074678	G	A	rs13102260	0.0431034	0.0689655	0.1544	0.0794	0.158147	0.0865	0.157	0.0895	N.A.	N.A.	0.158147
chr4	3074723	C	T	rs146151652	0.00287356	0.0258621	0.0194	0.0309	0.0113818	0.0258	0.0173	0.0271	N.A.	N.A.	0.0309
chr4	3074927	G	A	rs779821751	0	0.00287356	0.0204	0.0178	N.A.	N.A.	0.0124	0.0101	0.0021	0.002	0.0204
chr4	3074932	A	C	rs746852037	0	0.12931	0.1988	0.1662	N.A.	N.A.	0.1628	0.133	0.0174	0.0104	0.1988
chr4	3074935	A	C	rs61792465	0	0.175287	0.2027	0.1751	N.A.	N.A.	0.1699	0.1414	0.0196	0.0112	0.2027
chr4	3074936	A	G	rs473915	0	0.00287356	0.0013	0.0016	N.A.	N.A.	0.0016	0.0026	0.0282	0.0297	0.0297
chr4	3074938	A	C	rs61792466	0	0.175287	0.2078	0.1762	N.A.	N.A.	0.1694	0.1411	0.0197	0.0113	0.2078
chr4	3074945	A	G	rs76533208	0.0172414	0.244253	0.2961	0.2327	N.A.	N.A.	0.2913	0.2282	0.1271	0.1093	0.2961
chr4	3075082	A	C	rs868348450	0	0.00287356	0.0017	0.0011	N.A.	N.A.	0.0007	0.0007	0	0	0.0017
chr4	3075228	A	C	rs10006977	0.0402299	0.0431034	0.0231	0.0286	0.0171725	0.0398	0.022	0.027	N.A.	N.A.	0.0398
chr4	3075230	G	A	rs76525526	0.00287356	0	0.007	0.0001	0.00998403	N.A.	0.0061	0	N.A.	N.A.	0.00998403
chr4	3075310	T	C	rs10009935	0.0431034	0.0431034	0.0891	0.0305	0.0876597	0.0447	0.0812	0.0286	N.A.	N.A.	0.0891
chr4	3075522	A	T	rs77845883	0.00287356	0	0.0069	0.0001	0.00998403	N.A.	0.0062	0	N.A.	N.A.	0.00998403
chr4	3075656	G	A	rs879677039	0.00862069	0	0.0036	0.0059	N.A.	N.A.	0.0041	0.0048	N.A.	N.A.	0.0059
chr4	3075679	A	G	rs866416034	0.00862069	0	0.0004	0.0007	N.A.	N.A.	0.0004	0.0007	N.A.	N.A.	0.0007
chr4	3075942	A	G	rs933735047	0.00574713	0	0.0001	6.197e-05	N.A.	N.A.	N.A.	N.A.	N.A.	N.A.	0.0001
chr4	3076029	A	T	rs34045730	0	0.0373563	0.0625	0.0464	0.0589058	0.0338	0.0633	0.0491	N.A.	N.A.	0.0633
chr4	3076049	G	A	rs73191179	0.00862069	0.109195	0.0784	0.1154	0.0341454	0.1034	0.0877	0.1269	N.A.	N.A.	0.1269
chr4	3076208	C	A	N.A.	0.00287356	0	N.A.	N.A.	N.A.	N.A.	N.A.	N.A.	N.A.	N.A.	0
chr4	3076258	T	C	rs28656215	0.0431034	0.0689655	0.1469	0.0781	0.154353	0.0865	0.1494	0.0881	N.A.	N.A.	0.154353
chr4	3076279	G	C	rs28571971	0.0431034	0.0431034	0.0852	0.0305	0.0838658	0.0437	0.0774	0.0287	N.A.	N.A.	0.0852
chr4	3076280	T	C	rs28583447	0.0402299	0.0431034	0.0851	0.0304	0.0838658	0.0437	0.0774	0.0287	N.A.	N.A.	0.0851
chr4	3076320	C	G	rs28468636	0.0431034	0.0431034	0.0854	0.0305	0.0838658	0.0437	0.0774	0.0287	N.A.	N.A.	0.0854
chr4	3076335	C	A	rs28564368	0.0431034	0.0431034	0.0855	0.0304	0.0838658	0.0437	0.0775	0.0287	N.A.	N.A.	0.0855
chr4	3076364	G	A	rs28485764	0.0402299	0.0431034	0.0854	0.0305	0.0844649	0.0447	0.0774	0.0287	N.A.	N.A.	0.0854
chr4	3076434	A	G	rs146187080	0	0.00574713	0.0039	0.0051	0.00219649	0.0099	0.0037	0.0052	N.A.	N.A.	0.0099
chr4	3076455	C	T	rs762525632	0	0.00287356	1.397e-05	3.098e-05	N.A.	N.A.	N.A.	N.A.	N.A.	N.A.	3.098e-05
chr4	3076520	A	G	rs77173925	0.0431034	0.0402299	0.0855	0.0305	0.0842652	0.0447	0.0777	0.0286	N.A.	N.A.	0.0855
chr4	3076616	G	T	rs1336317078	0.00287356	0	N.A.	N.A.	N.A.	N.A.	N.A.	N.A.	N.A.	N.A.	0
chr4	3076952	C	T	rs544808684	0.00287356	0.00287356	0.0008	0.0013	0.000399361	0.001	0.0007	0.0009	N.A.	N.A.	0.0013
chr4	3077210	A	G	rs3905238	0.0804598	0.353448	0.4683	0.4156	0.444289	0.4195	0.4825	0.429	N.A.	N.A.	0.4825
chr4	3077251	A	G	rs186362196	0	0.00287356	0.0018	1.549e-05	0.00139776	N.A.	0.002	0	N.A.	N.A.	0.002
chr4	3077339	A	T	rs527605641	0	0.00287356	0.0006	0.0011	N.A.	N.A.	0.0008	0.0016	N.A.	N.A.	0.0016
chr4	3077387	A	G	rs902399863	0	0.00287356	2.794e-05	4.648e-05	N.A.	N.A.	3.188e-05	0	N.A.	N.A.	4.648e-05
chr4	3077697	T	C	rs549749709	0	0.00287356	0.0004	0.0006	N.A.	N.A.	0.0005	0.0007	N.A.	N.A.	0.0007
chr4	3077715	G	C	rs186788713	0.00862069	0	0.0004	0.0007	0.000399361	0.001	0.0001	0.0003	N.A.	N.A.	0.001
chr4	3077840	G	T	N.A.	0	0.00287356	N.A.	N.A.	N.A.	N.A.	N.A.	N.A.	N.A.	N.A.	0
chr4	3078179	G	C	rs28377140	0.045977	0.0373563	0.1087	0.0365	0.10643	0.0467	0.1001	0.0355	N.A.	N.A.	0.1087
chr4	3078235	C	T	rs554364238	0	0.00287356	0.0012	0.002	N.A.	N.A.	0.0013	0.0023	N.A.	N.A.	0.0023
chr4	3078446	G	A	rs3856973	0.12069	0.350575	0.4375	0.4203	0.408147	0.4254	0.4531	0.4332	N.A.	N.A.	0.4531
chr4	3078472	A	G	rs4498089	0.0804598	0.295977	0.3268	0.374	0.291733	0.3708	0.3502	0.3874	N.A.	N.A.	0.3874
chr4	3078511	T	C	rs12508079	0.0143678	0.0172414	0.018	0.0133	0.0107827	0.005	0.0148	0.0159	N.A.	N.A.	0.018
chr4	3078541	C	T	rs1285517229	0	0.00287356	N.A.	N.A.	N.A.	N.A.	N.A.	N.A.	N.A.	N.A.	0
chr4	3078688	C	T	rs148125464	0.0517241	0.0287356	0.0233	0.0339	0.0103834	0.0358	0.0212	0.0306	N.A.	N.A.	0.0358
chr4	3078730	G	C	rs112527131	0.00287356	0	0.0249	0.0002	0.0251597	0.002	0.023	0.0001	N.A.	N.A.	0.0251597
chr4	3078786	G	C	rs1456128915	0	0.00287356	2.116e-05	3.111e-05	N.A.	N.A.	3.203e-05	6.514e-05	N.A.	N.A.	6.514e-05
chr4	3078835	C	T	rs57666989	0.00862069	0.0775862	0.0656	0.07	0.142372	0.0676	0.0688	0.0715	N.A.	N.A.	0.142372
chr4	3078978	G	C	rs10006129	0.0603448	0.0431034	0.0881	0.0308	0.0844649	0.0457	0.0798	0.029	N.A.	N.A.	0.0881
chr4	3079083	A	G	rs28696693	0.0431034	0.0431034	0.0875	0.0304	0.0838658	0.0457	0.0795	0.0285	N.A.	N.A.	0.0875
chr4	3079165	G	C	rs28755900	0.0402299	0.0431034	0.0195	0.0285	0.014377	0.0408	0.0184	0.0269	N.A.	N.A.	0.0408
chr4	3079762	A	G	rs113674085	0	0.0201149	0.0181	0.0279	0.00978435	0.0258	0.0187	0.0271	N.A.	N.A.	0.0279
chr4	3079780	C	A	rs933221275	0	0.00287356	2.792e-05	1.549e-05	N.A.	N.A.	3.188e-05	0	N.A.	N.A.	3.188e-05
chr4	3079781	C	T	rs144376040	0	0.00287356	0.0014	0.0022	0.000798722	0.003	0.0011	0.0016	N.A.	N.A.	0.003
chr4	3079783	G	T	rs913163390	0	0.00287356	2.792e-05	1.549e-05	N.A.	N.A.	3.187e-05	0	N.A.	N.A.	3.187e-05
chr4	3079915	A	G	rs28393280	0.0431034	0.0402299	0.0742	0.0302	0.0716853	0.0437	0.0659	0.0283	N.A.	N.A.	0.0742
