# Supplementary material for: Haplotyping SNPs for allele-specific gene editing of the expanded huntingtin allele using long-read sequencing
Source: HGG Adv. 2022 Sep 26;4(1):100146. doi: 10.1016/j.xhgg.2022.100146 (PMC9574884; doi:10.1016/j.xhgg.2022.100146)
Supplement: Table S6. SNPs carried by each haplotype — The genome coordinates are based on GRCh38. ‘0’ indicates the reference allele and ‘1’ indicates the alternative allele. [file mmc3.xlsx]

## Sheet: Table S6
Table S6. SNPs carried by each haplotype. The genome coordinates are based on GRCh38. ‘0’ indicates the reference allele and ‘1’ indicates the alternative allele.
SNP	hap1	hap2	hap3	hap4	hap5	hap6	hap7	hap8	hap9	hap10	hap11	hap12	hap13	hap14	hap15	hap16	hap17	hap18	hap19	hap20	hap21	hap22	hap23	hap24	hap25	hap26	hap27	hap28	hap29	hap30	hap31	hap32	hap33	hap34	hap35	hap36	hap37
SNP4 (chr4-3069952-C-G)	0	0	0	0	0	0	0	0	0	0	0	0	0	1	0	1	1	0	0	0	0	0	0	0	0	0	0	0	0	1	0	1	0	0	0	0	0
SNP7 (chr4-3071526-C-T)	0	0	0	0	0	0	0	0	1	0	0	1	0	0	0	0	0	0	0	1	0	1	0	0	0	0	0	0	0	0	1	0	0	0	0	0	0
SNP8 (chr4-3071527-A-G)	0	0	0	0	0	1	0	0	1	0	0	1	1	0	0	0	0	0	0	1	0	1	0	0	0	0	0	0	1	0	1	0	0	0	0	0	0
SNP5 (chr4-3071658-G-C)	0	0	0	0	0	0	0	0	1	0	0	1	0	0	0	0	0	0	0	1	0	1	0	0	0	0	0	0	0	0	1	1	0	0	0	0	0
SNP9 (chr4-3073068-A-G)	0	1	1	0	0	1	0	1	1	0	1	1	0	1	0	0	0	0	0	0	0	1	0	0	1	1	1	0	1	1	1	1	1	1	1	1	0
SNP6 (chr4-3073238-C-G)	0	0	0	0	0	1	0	0	0	0	1	0	1	1	0	1	1	0	0	0	0	0	1	0	0	0	0	0	0	1	1	1	0	0	0	1	0
SNP10 (chr4-3073861-T-C)	0	0	0	0	0	1	0	0	1	0	1	1	1	0	0	0	0	0	0	1	0	1	1	0	0	0	0	0	1	0	1	1	0	0	0	0	0
SNP1 (chr4-3073964-G-C)	0	1	1	0	0	0	0	0	0	1	0	0	0	0	1	0	0	0	1	0	0	0	0	1	1	1	0	0	0	0	0	0	1	0	1	0	0
SNP2 (chr4-3074454-C-G)	0	0	0	0	0	0	0	0	0	0	0	0	0	1	0	1	1	0	0	0	0	0	0	0	0	0	0	0	0	1	0	1	0	0	0	0	0
SNP12 (chr4-3074539-A-G)	0	0	0	0	0	0	0	0	0	0	0	0	0	0	0	0	1	0	0	0	0	0	0	0	0	0	0	0	0	1	0	0	0	0	0	0	1
SNP3 (chr4-3074678-G-A)	0	0	0	0	0	1	0	0	0	0	1	0	1	1	0	1	1	0	0	0	0	0	1	0	0	0	0	0	0	1	1	1	0	0	0	0	0
SNP13 (chr4-3076049-G-A)	0	0	1	0	0	0	0	0	0	0	0	0	0	0	1	0	0	0	0	0	1	0	0	0	0	0	0	0	0	0	0	0	0	0	0	0	0
SNP14 (chr4-3076258-T-C)	0	0	0	0	0	1	0	0	0	0	1	0	1	1	0	1	1	0	0	0	0	0	1	0	0	0	0	0	0	1	1	1	0	0	0	0	0
SNP15 (chr4-3077210-A-G)	0	1	1	0	0	1	0	1	1	1	1	1	1	0	1	0	0	1	0	1	1	0	1	0	1	1	1	0	1	0	1	1	1	0	0	0	0
SNP16 (chr4-3078446-G-A)	0	1	1	0	0	1	1	1	1	1	1	1	1	0	1	0	0	1	1	1	1	1	1	1	0	0	1	0	0	0	1	0	1	0	0	0	0
SNP17 (chr4-3078472-A-G)	0	1	1	0	0	0	1	1	1	1	0	0	0	0	1	0	0	1	0	0	1	1	0	1	0	0	0	1	0	0	0	0	0	0	0	0	0
SNP18 (chr4-3078688-C-T)	0	0	0	1	0	0	0	0	0	0	0	0	0	0	0	0	0	0	0	0	0	0	0	0	1	0	0	0	0	0	0	0	1	0	0	0	0
SNP19 (chr4-3078835-C-T)	0	0	0	0	1	0	0	0	0	0	0	0	0	0	0	0	0	0	0	0	0	0	0	0	0	0	0	0	0	0	0	0	0	1	0	1	0
