# Supplementary material for: Haplotyping SNPs for allele-specific gene editing of the expanded huntingtin allele using long-read sequencing
Source: HGG Adv. 2022 Sep 26;4(1):100146. doi: 10.1016/j.xhgg.2022.100146 (PMC9574884; doi:10.1016/j.xhgg.2022.100146)
Supplement: Table S10. The list of filtered STR regions in CHM13 for evaluation of repeat quantification — This list includes all STR regions that are > 100 bp and not within a 500 bp flanking region of another STR. We removed adjacent STRs because many of the adjacent STRs have similar sequences and it is hard to tell if they need to be merged or not without manual examination. Percent_match and percent_indel were calculated by Tandem Repeat Finder (TRF) v4.09. [file mmc4.xlsx]

## Sheet: Table S10
Table S10. The list of filtered STR regions in CHM13 for evaluation of repeat quantification. This list includes all STR regions that are > 100 bp and not within a 500 bp flanking region of another STR. We removed adjacent STRs because many of the adjacent STRs have similar sequences and it is hard to tell if they need to be merged or not without manual examination. Percent_match and percent_inde…
chromsome	start position (GRCh38)	end position (GRCh38)	repeat unit	num_copies	percent_match	percent_indel
chr1	3831309	3831409	ATATAC	17.2	87	10
chr1	4511963	4512109	TTTC	35.8	88	4
chr1	7394090	7394209	TGTAT	24.2	96	3
chr1	7437262	7437369	AAGA	26.5	92	5
chr1	7620304	7620462	GATA	40.2	88	3
chr1	8138194	8138298	GAAG	26	98	0
chr1	10361639	10361926	TTTC	68.8	95	2
chr1	10947433	10947651	TTTC	55	95	1
chr1	10974655	10974770	TTTC	28.8	98	0
chr1	11718249	11718404	CTTCTC	25.8	98	0
chr1	11830066	11830223	TTCCT	32.2	91	5
chr1	12542130	12542376	TCTT	62	93	4
chr1	13280703	13280831	TTCC	30.8	88	7
chr1	16152244	16152357	TATGTA	19	93	1
chr1	16660489	16660638	TACATA	25	95	1
chr1	17713137	17713325	CTTT	47.2	92	1
chr1	17850017	17850183	CTAT	41.8	87	3
chr1	18359870	18360136	GAAG	66.8	91	5
chr1	18487413	18487522	GGAA	27.8	88	7
chr1	18745558	18746045	ATGG	119.5	91	3
chr1	18840741	18840869	AAAG	31	90	3
chr1	20191735	20191885	AAAG	39	85	10
chr1	20452240	20452382	AAGG	35.2	87	1
chr1	21400116	21400235	GGAT	30.5	88	5
chr1	22051214	22051386	CTTT	43	85	11
chr1	23737046	23737419	AAGA	91.8	91	4
chr1	23904972	23905182	TTTC	52.8	92	0
chr1	23950970	23951172	TTTC	51.5	87	3
chr1	24000436	24000648	TTTC	54	88	9
chr1	24057196	24057470	TTTC	68	86	5
chr1	24104156	24104392	GATG	59	87	1
chr1	25002991	25003242	GGAA	63.2	91	1
chr1	25007401	25007507	TAAAA	21.2	92	0
chr1	29748700	29749008	TCTT	77.2	86	8
chr1	29778869	29779024	CTAT	39.5	90	6
chr1	30208950	30209107	AGGGA	31	93	5
chr1	30628617	30628790	AAGGA	33.6	86	10
chr1	33099879	33099985	AAAAT	21.8	92	5
chr1	33112333	33112490	AAG	51	85	9
chr1	34664855	34665030	GGTTT	35	96	0
chr1	35319880	35320023	AAGG	35.8	86	5
chr1	36076793	36076961	GAAA	42.5	87	9
chr1	36409634	36409826	GAA	64	91	0
chr1	36995796	36995972	TTCC	44.2	88	3
chr1	38208316	38208538	CTTT	56	85	5
chr1	39786680	39786818	TTTC	32.8	85	10
chr1	40748227	40748342	AGAA	29.2	87	6
chr1	40783781	40783923	AAAG	35.2	86	9
chr1	41130339	41130461	TATC	31.2	91	4
chr1	42256092	42256308	TTTC	53.8	88	4
chr1	43728295	43728472	TTCC	44.2	90	4
chr1	45154553	45154680	TTTC	31.8	89	7
chr1	46677530	46677735	CTTT	53	88	6
chr1	47943658	47943814	TCCA	39	85	10
chr1	49181248	49181380	ATTTT	26.4	90	9
chr1	50012509	50012638	AAAG	32.5	93	4
chr1	50398946	50399091	AAGG	36.5	89	4
chr1	53632325	53632426	AAGA	24.5	88	6
chr1	54393751	54394026	AAACC	55	100	0
chr1	55927440	55927553	GATA	28.5	87	1
chr1	56435740	56435962	AGAA	55.2	91	4
chr1	56636475	56636645	TTTC	41.8	86	8
chr1	57574055	57574230	AAGA	44.5	90	5
chr1	57618238	57618346	CTCCC	21.6	94	0
chr1	60614184	60614323	TAGA	36	92	7
chr1	60760501	60760651	AAAG	38.8	88	6
chr1	63055837	63056049	AAGA	54.2	88	5
chr1	63210107	63210227	TCTT	29.2	91	6
chr1	65539829	65540012	TTTC	45.8	87	9
chr1	66770415	66770629	AAAG	51.8	88	6
chr1	67161348	67161458	TTTC	28	87	3
chr1	68130090	68130218	ATCT	33.5	87	9
chr1	68207708	68207813	TTTC	26.2	90	7
chr1	69641742	69641842	GATA	25	93	0
chr1	69658670	69658965	AAAG	73.2	86	9
chr1	70451745	70451976	TATC	59.2	85	10
chr1	70533975	70534080	ATCT	28.5	88	7
chr1	73605264	73605381	ATAG	30.5	85	8
chr1	73747738	73747940	TTTC	50.8	88	4
chr1	76179548	76179663	TTTC	28.8	96	0
chr1	79118534	79118692	TTTC	39.8	91	3
chr1	79146391	79146498	TTTC	26.5	96	1
chr1	79799396	79799499	TATC	27.8	88	7
chr1	79959058	79959237	AAAG	43.8	88	4
chr1	81394952	81395131	AGAA	45.8	85	10
chr1	81989054	81989201	AAAG	36.8	88	2
chr1	83642073	83642176	GAAA	25.8	97	0
chr1	88883624	88883724	CTTT	25	91	0
chr1	90154413	90154540	CTTC	31.8	96	0
chr1	92406429	92406544	CTAT	28.2	96	3
chr1	94579275	94579493	TTTC	53	95	3
chr1	94625413	94625574	TGGA	40.2	85	7
chr1	95267715	95267822	TCCT	26.8	88	0
chr1	97881894	97882019	AGAA	30.5	91	3
chr1	98296198	98296358	TTTC	40	86	7
chr1	98473652	98473762	TAGA	26.5	90	7
chr1	99531194	99531305	AAAG	27.8	98	0
chr1	100375002	100375209	TTC	69	87	7
chr1	101201353	101201467	TTTC	29	91	7
chr1	101507111	101507218	TTC	35.7	100	0
chr1	106077681	106077798	AAAG	28.8	88	6
chr1	107151747	107151874	TTCT	32.5	87	7
chr1	112020668	112020877	CTTT	54	86	10
chr1	112399393	112399528	AGAT	34.2	93	3
chr1	113496339	113496446	CCCTC	21.4	95	0
chr1	114689219	114689320	CCTT	25.5	88	6
chr1	115730943	115731084	TCTA	36.2	85	5
chr1	115816592	115816740	TTCT	38	88	10
chr1	117813374	117813496	AAAG	30.8	89	8
chr1	118906444	118906851	AAAG	102	89	2
chr1	119583008	119583188	AAAG	44.8	86	9
chr1	120013129	120013314	AAGA	45.2	87	4
chr1	120803756	120803877	TTCT	30.2	85	6
chr1	145143659	145143795	TTTC	33.8	86	7
chr1	146907672	146907829	CTTT	40	87	8
chr1	147032379	147032488	ATTGC	21.8	96	0
chr1	147757851	147757961	CTTC	27.5	94	0
chr1	148707632	148707739	AAGA	26.5	98	1
chr1	150990982	150991126	TTCTTC	24	97	0
chr1	152100576	152100779	AGAA	50.2	87	3
chr1	152713959	152714080	AGAA	29.5	88	5
chr1	159113951	159114090	AGAA	35.2	89	2
chr1	159965795	159965963	AAGA	41.5	87	8
chr1	160193275	160193455	TAAAA	36.4	91	8
chr1	160923665	160923838	AAGA	43.8	86	9
chr1	161005463	161005659	AAGA	49.8	87	7
chr1	161155972	161156093	CCAT	31	87	5
chr1	161394056	161394309	TTTC	62.8	89	6
chr1	161608398	161608524	CTCCT	25.6	90	3
chr1	162719287	162719454	CTTT	42.2	88	9
chr1	163853858	163854078	AGAA	54.2	91	4
chr1	164216486	164216673	CTTT	46.5	97	1
chr1	164531849	164532016	AGGA	41.8	87	2
chr1	166912224	166912385	AAAG	41.8	85	9
chr1	166973353	166973486	AGAA	32.2	90	6
chr1	168080312	168080467	TTCCT	32.2	89	6
chr1	170273801	170273918	GGAAG	23.4	92	3
chr1	170289835	170289936	AAAG	25	88	6
chr1	170832764	170832894	AAAG	32.2	85	11
chr1	173553541	173553776	TTCT	57	89	5
chr1	174933095	174933205	CCTT	27.2	88	5
chr1	175506509	175506692	AGAA	46.2	89	4
chr1	175660208	175660311	CTTT	25.5	90	5
chr1	179895148	179895280	GAAA	33	87	3
chr1	181714772	181714882	AAAG	27.2	89	5
chr1	181953640	181953864	AAAG	55.2	86	8
chr1	182958692	182958850	TTTC	39.8	88	6
chr1	185441420	185441542	GATA	30.8	90	8
chr1	188324376	188324556	GAAG	44.8	92	1
chr1	191254051	191254289	TTCT	59.8	90	5
chr1	191860462	191860576	GGAA	28.5	90	0
chr1	191903675	191903879	AAAG	51.2	90	8
chr1	193181769	193181961	CTTC	48	92	0
chr1	193680762	193680879	ATGTT	23.4	92	0
chr1	193721300	193721402	AGAA	26	93	4
chr1	198093374	198093479	GAAG	26.2	90	0
chr1	198419683	198419815	AAGG	33.5	95	3
chr1	199802655	199802845	TTTC	46.8	85	7
chr1	200806849	200806991	TCTT	35.2	88	6
chr1	200992203	200992312	AAG	36.3	90	0
chr1	204032990	204033246	TCTT	63.2	89	4
chr1	204804314	204804454	AAG	46.3	92	1
chr1	204827875	204828041	TTTC	40.8	90	5
chr1	206008073	206008320	TCTT	61.2	90	6
chr1	206383348	206383511	TATC	42.8	88	9
chr1	206452368	206452502	AAAAG	26.8	96	0
chr1	206779040	206779151	TTCC	27.5	88	1
chr1	207528995	207529097	TCTT	25.5	97	0
chr1	207948362	207948464	GATA	25.5	91	0
chr1	208871648	208871769	AGGA	29.8	85	6
chr1	213297278	213297420	AGAT	38	85	13
chr1	213642151	213642262	AAGG	27.5	94	1
chr1	214637369	214637537	AAAG	41.8	88	6
chr1	214867775	214867927	CCTT	38	93	0
chr1	215290741	215290961	TTCCT	45.6	98	0
chr1	216232634	216232740	TGGGA	21.2	94	0
chr1	219550592	219550717	TTTC	31.5	98	1
chr1	220422625	220422731	GGA	35.3	85	3
chr1	220766628	220766748	AAAG	29.5	90	9
chr1	221066672	221066890	GAAA	55	86	8
chr1	221354927	221355047	GATA	30.8	89	5
chr1	222677738	222677918	CTTT	45.2	91	5
chr1	222891733	222891868	GGAA	33.8	89	3
chr1	227148182	227148307	TATTT	25.4	88	9
chr1	229820285	229820487	TCTT	50.8	90	2
chr1	230180664	230180772	AAAG	26.8	90	5
chr1	230470485	230470608	AAGG	30.2	93	3
chr1	230998513	230998654	TTCT	34.5	91	8
chr1	231272264	231272392	CTTT	32	89	6
chr1	233526375	233526597	AATAA	44.6	98	0
chr1	233694104	233694212	TCCT	27	92	3
chr1	234688457	234688578	AAGG	30	85	5
chr1	236446926	236447048	TCCT	30.5	89	0
chr1	236472244	236472350	TCTA	27	94	3
chr1	236528594	236528768	TTCTC	36.2	89	6
chr1	236884830	236884935	TCTT	26.8	98	1
chr1	236976692	236976853	TTTC	41.2	86	11
chr1	239372450	239372597	AGAA	37	86	6
chr1	239438263	239438367	GAAG	25.8	92	1
chr1	241606660	241606775	TATC	28.8	94	0
chr1	243322657	243322804	TTTC	35.5	95	3
chr1	244852513	244852725	TCCA	53	87	7
chr1	247511439	247511546	AAATA	22.6	88	11
chr10	2082297	2082494	TCTTCT	32.7	96	1
chr10	4231250	4231351	TCCA	25.2	85	0
chr10	4264372	4264563	TCTT	48.2	89	6
chr10	5325940	5326204	AAAG	66.8	90	5
chr10	6925796	6925925	AAAG	32.8	86	9
chr10	7461411	7461530	AGGG	29.8	96	0
chr10	11207695	11207876	AAAG	45.5	87	5
chr10	11665677	11665785	AGGA	26.8	87	8
chr10	11673649	11673939	AGAA	73.2	88	6
chr10	12330276	12330415	CCCTC	27.8	85	0
chr10	14140989	14141203	CTTT	53	95	0
chr10	21246357	21246578	TTC	71.7	91	7
chr10	23153454	23153608	AAAG	39	87	10
chr10	24847544	24847688	TCTT	36.2	91	1
chr10	25072680	25072833	TTTC	37.8	90	7
chr10	25899299	25899655	AGGGA	71	92	1
chr10	26700819	26700947	GGAA	32	94	3
chr10	27378237	27378490	TTTC	61.2	88	6
chr10	27717072	27717173	GAAG	23.8	90	6
chr10	27955124	27955246	GAAA	31.5	90	6
chr10	28519365	28519529	AGAA	41.8	85	8
chr10	29034994	29035233	TTTTA	49.8	85	12
chr10	29807687	29807878	TTTC	46.5	88	5
chr10	29938552	29938707	TTTC	38.8	89	5
chr10	30104686	30104815	TCCT	32	90	1
chr10	30449163	30449351	GAAA	48	85	10
chr10	31606392	31606667	AAAG	68.2	89	4
chr10	32284541	32284670	TTTC	33	93	4
chr10	32857086	32857272	AAG	61.3	90	1
chr10	33437767	33437870	TCTA	26.2	96	3
chr10	33449393	33449575	AAAG	44.8	85	11
chr10	33659148	33659302	GAAA	38.8	94	1
chr10	33994991	33995126	TCTT	33.2	87	8
chr10	35682358	35682468	TTCC	27.5	93	3
chr10	36471012	36471129	AAGA	28.8	98	1
chr10	38753330	38753546	AAAG	54.2	86	9
chr10	43718827	43718935	AAAG	27.8	92	5
chr10	48624474	48624636	TCTT	40.8	93	3
chr10	49140907	49141046	TTTC	34.8	98	0
chr10	50776945	50777063	AAGA	29.5	92	0
chr10	56314259	56314458	GAAA	50.2	91	5
chr10	61624588	61624688	TTCC	24.5	85	4
chr10	63747654	63748009	AGAA	88.5	91	2
chr10	63938282	63938389	AGAT	28	87	9
chr10	64500536	64500642	TTCC	26.5	96	0
chr10	67020729	67020846	ATAG	29.8	89	6
chr10	69112677	69112901	AAGA	56.5	91	6
chr10	69907457	69907568	TTTC	27.8	94	0
chr10	71637337	71637505	AAAG	42.8	87	8
chr10	72297144	72297261	AAAG	30	85	11
chr10	74760852	74760962	CCTTC	21.8	86	5
chr10	77128299	77128473	TACTA	34.8	97	0
chr10	77386855	77386980	TATC	31.2	85	3
chr10	79145377	79145489	TCCT	28	86	3
chr10	79391975	79392287	TTTC	77.8	91	5
chr10	79659361	79659492	AGAT	32.8	90	3
chr10	85501875	85501977	ATCC	25.5	85	0
chr10	90178850	90178956	AAAGG	21.6	92	3
chr10	90437826	90438033	AAAG	51.8	93	1
chr10	90873973	90874204	TTTC	59.8	85	11
chr10	91353088	91353247	TAGA	40	87	3
chr10	92456542	92456724	AGAA	45.5	95	0
chr10	95083806	95083922	AGGA	29.2	90	1
chr10	97241210	97241371	AATAC	32.2	98	0
chr10	98022549	98022663	TGTAT	22.8	90	0
chr10	99156047	99156221	AAG	57.7	89	3
chr10	100013734	100013862	AAAG	31.8	90	8
chr10	100390188	100390439	AAAG	62.8	86	4
chr10	101555638	101555835	TTTC	49.2	85	8
chr10	101901180	101901347	AAAG	41.8	89	9
chr10	102027279	102027381	AGAA	26	92	7
chr10	106172195	106172317	TTTC	30.8	93	4
chr10	108189909	108190052	AGAA	36.5	85	9
chr10	108872148	108872261	AAAG	27.8	87	10
chr10	109814770	109814874	CTTC	25.8	87	5
chr10	111296418	111296584	AAAG	40.8	91	3
chr10	111304817	111304971	CATC	38.5	92	0
chr10	113191174	113191349	AAAG	43.5	89	6
chr10	113793725	113793831	TTCC	26.5	86	5
chr10	114877593	114877752	AGGA	39.2	94	2
chr10	118839423	118839640	CTTT	56	88	6
chr10	119076658	119076806	GATG	37	85	5
chr10	119774952	119775084	AAAG	32.8	90	6
chr10	120488298	120488401	AAAG	25.8	91	0
chr10	121222195	121222305	TTTTC	23.8	97	2
chr10	124987582	124987688	TGGA	26.8	86	1
chr10	126330076	126330211	TTTTC	27	92	0
chr10	129901811	129902042	AAAG	59	92	5
chr10	130907307	130907442	AGAGG	29	91	5
chr11	741003	741248	AGGGG	49	87	0
chr11	2323242	2323351	TTATT	21.4	89	10
chr11	3305402	3305766	TCCA	91	92	1
chr11	3960910	3961147	TTCT	59.5	87	9
chr11	5243613	5243730	AGAT	29	92	1
chr11	8257523	8257966	TCTC	113	94	4
chr11	10437849	10437988	CTTTT	27.2	89	5
chr11	11107585	11107746	CATC	40.2	87	0
chr11	16230177	16230442	AAAG	67	96	2
chr11	16818890	16819029	TCTC	35.5	92	4
chr11	21458420	21458561	TTTC	35	92	1
chr11	22538059	22538162	TTTC	25.8	97	0
chr11	26456522	26456628	CTAT	26.5	91	0
chr11	27658050	27658345	TCTT	72.8	85	9
chr11	27924415	27924548	TCCC	33.2	92	0
chr11	30859301	30859406	AGAA	25.8	94	3
chr11	31022317	31022510	AAAG	48.2	87	8
chr11	32047064	32047241	AAAGG	35.4	100	0
chr11	32505752	32505866	AAGG	28.5	94	0
chr11	32597389	32597536	AAAG	36.8	90	9
chr11	34674116	34674296	TCTT	45.2	93	5
chr11	37897317	37897537	TTTC	55	87	7
chr11	38131341	38131445	AAAAG	20.6	87	2
chr11	40498696	40498799	CTTC	25	86	5
chr11	42135694	42135825	AAAG	32.8	95	3
chr11	42942111	42942290	ATTTT	36.2	92	2
chr11	44448436	44448540	GAAG	26	93	3
chr11	44621172	44621423	TTTC	63.5	86	10
chr11	44678802	44678902	AAG	33.3	93	0
chr11	45065583	45065706	AAAG	30.2	91	4
chr11	45162631	45162776	TTTC	36	90	8
chr11	46325481	46325741	AAAG	64.8	89	6
chr11	47412313	47412459	TCTT	37.2	87	9
chr11	48437780	48437931	TTTTA	29.8	92	7
chr11	50426980	50427085	TTTC	26	95	4
chr11	55554536	55554680	AGAT	37.2	90	6
chr11	56614325	56614490	TTTCT	33.6	86	9
chr11	56705658	56705839	AAAG	43.8	87	6
chr11	57051772	57051945	AAGAAG	28.8	98	0
chr11	57353445	57353818	AAG	124.7	91	1
chr11	57459776	57459934	AAGG	39.5	86	7
chr11	57985083	57985221	TTCC	34.8	92	1
chr11	58219767	58219876	TTTC	26.8	88	3
chr11	58627111	58627264	ATCT	40	88	8
chr11	59307381	59307549	GAGGG	34.4	85	4
chr11	59785517	59785668	TTTC	39.2	91	7
chr11	60372552	60372660	ATAG	27.8	90	5
chr11	60398203	60398647	TATGC	89.2	86	1
chr11	61300240	61300385	ATAAC	27.8	86	13
chr11	61932969	61933098	TCCT	31.2	89	6
chr11	63308569	63308747	AAAG	43.2	85	5
chr11	65243583	65243685	AAAG	24.2	91	6
chr11	67323708	67323886	CCCTC	35.8	89	1
chr11	67577979	67578094	ATAAA	23	92	7
chr11	69638961	69639076	GGAA	29	95	1
chr11	69812234	69812382	TCTT	37.2	89	6
chr11	69918605	69918750	TTCT	36.5	86	8
chr11	69973029	69973132	AAAG	25.5	89	8
chr11	71700022	71700124	AATAT	20.2	95	2
chr11	72060426	72060558	TTC	43.7	90	4
chr11	73219427	73219547	GAAA	29.8	88	8
chr11	75056935	75057152	TTTC	54	97	0
chr11	76424338	76424453	CCTT	27	89	10
chr11	80017924	80018139	TCCT	53.8	85	8
chr11	80792889	80793001	TTTTA	22.8	90	7
chr11	80923967	80924076	AGAT	28	85	9
chr11	81107312	81107434	GATA	31.8	90	8
chr11	81201250	81201369	AGAT	29.8	87	0
chr11	82229329	82229713	GAAA	96.2	96	1
chr11	83245095	83245219	AAAAT	25.2	90	3
chr11	83457033	83457213	TAGA	45	89	2
chr11	85229250	85229391	GAAG	34.8	87	5
chr11	86775264	86775367	TTTCC	20.2	96	4
chr11	89676752	89676987	AAGA	60.5	89	7
chr11	90002749	90002925	TTTC	45.5	87	6
chr11	90469096	90469252	TCTT	40	85	10
chr11	91970908	91971046	GAAA	34.5	97	0
chr11	93828425	93828599	CTTT	42.2	92	6
chr11	95401729	95401877	AGAA	37	98	0
chr11	99414710	99414820	AAAG	28	85	10
chr11	99529925	99530058	ATAGA	26.6	92	3
chr11	100655631	100655745	AAGG	28.5	89	0
chr11	102514284	102514439	TATC	40.2	89	7
chr11	103703223	103703384	TTCC	39.8	86	2
chr11	104620150	104620275	TTTCT	27.4	98	1
chr11	104889282	104889440	AAAG	39.8	86	11
chr11	105165943	105166195	AGAA	65	86	6
chr11	106488939	106489042	AGTAT	21.2	86	5
chr11	109009019	109009129	TTCT	27.8	92	1
chr11	110356338	110356490	TTC	50.7	91	5
chr11	110940816	110941039	TAGCA	44.6	98	0
chr11	112146084	112146194	AAAG	27.8	86	8
chr11	113022341	113022445	TTCC	25.5	85	13
chr11	113392241	113392351	AAGG	27.5	88	7
chr11	113908614	113908795	CTTT	45	88	7
chr11	114404579	114404731	TTTCT	30.6	95	1
chr11	114674853	114675036	TCTA	46.2	88	6
chr11	115093134	115093321	ATAG	48.2	86	8
chr11	115808268	115808371	AGAA	26.2	86	7
chr11	116470629	116470730	AAAAT	19.8	96	3
chr11	117031570	117031710	AAGG	34.5	92	2
chr11	117593939	117594094	TTCC	38.5	87	6
chr11	117796552	117796736	AAAG	47	88	6
chr11	118113194	118113451	AGAA	61.5	89	8
chr11	119167774	119167893	AGAA	29.5	85	11
chr11	121298637	121298790	CTTC	38.5	90	3
chr11	122014910	122015470	AAAG	138.2	89	6
chr11	122396674	122396877	GAAA	51.5	85	8
chr11	125522052	125522248	AAGA	48.8	88	1
chr11	129579364	129579499	GAGG	33.8	92	0
chr11	129711481	129711661	GAAA	45	88	7
chr11	130085318	130085439	GAGGG	24.6	92	3
chr11	130632369	130632903	TAGA	133.8	85	1
chr11	132013374	132013484	TCCT	27.5	88	0
chr11	133053760	133053931	GAAG	42.8	91	0
chr12	214123	214347	TGGA	56.5	87	1
chr12	1412861	1412997	TTTC	33.8	91	7
chr12	1419059	1419178	AGAT	30.2	94	3
chr12	2173316	2173432	CTTC	27	88	10
chr12	3353195	3353371	TTCC	44	98	0
chr12	3955461	3955571	TTCC	27.5	98	0
chr12	4019668	4019770	GAA	34	87	0
chr12	5569323	5569494	AGGAG	34.4	92	1
chr12	5910220	5910514	GGGAG	59	89	3
chr12	7531404	7531569	AAAG	41.8	87	10
chr12	7619773	7619878	AAAG	24.8	92	7
chr12	8313252	8313377	AAAG	31.2	88	6
chr12	8824205	8824327	AAGG	30.5	91	0
chr12	12788110	12788242	CTTT	33	92	3
chr12	16603742	16603844	CCTT	25.5	91	0
chr12	18574127	18574249	TTCTA	24.4	89	0
chr12	19789727	19789860	CTTT	33	92	3
chr12	21226291	21226391	GGAA	25.2	87	2
chr12	23524780	23524889	ATGG	27.8	86	3
chr12	28320123	28320259	AGGGG	27.2	92	0
chr12	28722203	28722386	GAAA	45	85	9
chr12	28963500	28963666	GAAA	40.5	93	4
chr12	32260806	32260970	TCT	54.3	86	8
chr12	37413472	37413635	CTTT	42	92	6
chr12	37522962	37523084	TTATT	24.4	86	6
chr12	39484521	39484817	AGAA	73.2	86	7
chr12	40234245	40234429	CTTCC	36	86	9
chr12	40498971	40499217	TTTC	62.2	88	10
chr12	41953143	41953304	AGGA	40.2	89	0
chr12	42803489	42803613	TTCCT	25.6	86	6
chr12	43985802	43985914	TATTT	22.4	91	7
chr12	44813251	44813371	TGGA	30	88	3
chr12	47969825	47969928	AAAG	25.8	95	0
chr12	48228674	48228784	CCTT	27.5	86	0
chr12	52182927	52183037	TATC	28.2	88	5
chr12	52938378	52938518	AAGG	35.2	94	1
chr12	53777856	53778324	TTTC	116.8	85	5
chr12	54677145	54677315	ATCT	43.5	92	4
chr12	61497538	61497686	AGAA	35.2	94	4
chr12	64962483	64962636	CTTT	38	89	1
chr12	68256752	68256958	AAAG	51.8	95	2
chr12	68396851	68397021	AAAG	43	86	6
chr12	69123053	69123215	AAAG	39.5	95	1
chr12	69870717	69870989	TTTC	69.8	89	6
chr12	70073043	70073285	AAGA	58.5	87	10
chr12	71322526	71322748	AAG	74.7	85	5
chr12	72199997	72200152	CTAT	39	93	1
chr12	73078095	73078210	TCCT	28.5	91	5
chr12	73696668	73696778	AAAAT	21.4	89	4
chr12	74637949	74638173	TTTC	56.8	87	7
chr12	74808829	74808987	CTTT	39.5	89	5
chr12	75058869	75058977	ATAG	27.8	94	5
chr12	79287145	79287301	AAAG	38.8	88	8
chr12	79618465	79618579	TTCCTA	20.5	89	6
chr12	79957588	79957709	CCTT	30	90	5
chr12	81023783	81024040	CTTT	64.5	87	5
chr12	81273377	81273527	AAGG	37.5	87	2
chr12	84289605	84289762	TTCC	39.2	89	2
chr12	86592393	86592514	ATAG	30.8	93	3
chr12	86681046	86681236	TAGA	49.2	87	9
chr12	88727444	88727659	AGAA	55.8	90	9
chr12	89290818	89290928	GAAG	28	89	3
chr12	90190140	90190245	TATC	27.2	85	11
chr12	90843870	90843971	AAGA	25.5	86	9
chr12	93183616	93183739	GGAA	31.2	88	3
chr12	93595794	93596074	TTTC	69.8	95	2
chr12	95109977	95110082	ATCC	26.2	90	0
chr12	95412866	95413030	AGAAGG	27.7	91	2
chr12	95616174	95616304	GCGTA	26	98	0
chr12	95777998	95778144	AAG	48.7	97	0
chr12	96134588	96134744	CTTT	39	86	7
chr12	97923852	97924110	AGAA	64.2	91	5
chr12	99038603	99038732	CCAT	31.8	92	3
chr12	99307415	99307516	ATAG	25.2	87	0
chr12	99342974	99343181	AGAT	52.2	86	1
chr12	101440286	101440510	AAAG	57.8	90	7
chr12	101552867	101553010	CTTCTC	23.8	99	0
chr12	103978325	103978618	AAAG	73.8	90	4
chr12	104007548	104007669	AAAG	30	90	9
chr12	107755973	107756080	TTTC	25.8	89	6
chr12	107816390	107816539	AAAG	36.8	93	2
chr12	108134903	108135025	TTTC	30.8	85	4
chr12	109115266	109115384	TTCC	29.5	94	0
chr12	109279178	109279286	AAAG	27.5	87	9
chr12	110043910	110044030	AAG	40	93	3
chr12	112300855	112301026	TTCT	42.5	96	1
chr12	113425187	113425288	AGA	34.3	86	4
chr12	113492117	113492243	CTCC	31.5	86	0
chr12	114852503	114852706	GAGGG	40.6	99	0
chr12	115352856	115353814	GGAA	239	87	5
chr12	117385721	117385830	AAAAT	21.8	100	0
chr12	119289461	119289656	AAAG	49.8	90	4
chr12	121035081	121035247	TCTT	42.8	90	8
chr12	126020703	126020897	AAG	64.7	87	2
chr12	126657471	126657774	AAGA	76	88	7
chr12	127601535	127601651	TTTC	28.5	88	8
chr12	128911017	128911120	TTTC	25.8	100	0
chr12	129463817	129464067	ATGG	62.5	85	1
chr12	130086699	130086825	CTATT	25.2	96	0
chr13	5342061	5342197	AGGA	34	88	0
chr13	5348391	5348515	AGGA	31	86	0
chr13	5354711	5354879	AGGA	42	85	0
chr13	5527631	5527739	CTT	35.7	92	1
chr13	18428198	18428313	AAAG	28.8	98	0
chr13	21670749	21670856	ATAG	26.8	94	3
chr13	23750719	23750886	TCTT	42.2	89	4
chr13	24675376	24675664	TTTC	70.8	87	6
chr13	26199103	26199220	AAAG	29.8	96	3
chr13	27634503	27634702	TCTT	50.2	90	7
chr13	27695863	27696087	GAAA	55.8	96	0
chr13	27810573	27810762	TTC	62.7	94	1
chr13	28042950	28043085	GGCTGG	22.5	90	3
chr13	29258889	29259056	AAAG	41.8	97	0
chr13	30238830	30238958	TTCC	31.8	90	1
chr13	32395054	32395157	AGGA	25.5	87	5
chr13	32736542	32736690	TTTC	38	86	8
chr13	33804243	33804467	AGAA	56.2	86	11
chr13	35086287	35086429	AAGA	36	90	5
chr13	37204771	37204890	GGAA	29.5	93	5
chr13	38587919	38588019	TTCC	25	90	4
chr13	42146050	42146155	GGAA	26.2	88	0
chr13	43155318	43155425	TCTA	27.5	93	5
chr13	43361958	43362077	CTCGG	23.8	100	0
chr13	45338170	45338279	AAGG	27.5	94	1
chr13	47680152	47680258	TTTC	26	96	3
chr13	54379360	54379598	TTCT	59.8	88	8
chr13	54916943	54917164	TTC	74	85	2
chr13	55263680	55263840	AGAA	41.2	86	6
chr13	57393029	57393159	TCTT	31.8	92	4
chr13	62211105	62211212	AGAT	27.2	86	7
chr13	62423048	62423170	AATAA	24.4	93	0
chr13	64180025	64180209	TCTT	47	92	4
chr13	65116318	65116481	TAACA	33	90	2
chr13	65435692	65435795	TTTCT	20.6	92	3
chr13	66294024	66294133	TCTA	27.8	89	3
chr13	69481505	69481610	ATAG	27.2	85	11
chr13	70879605	70879741	AAAAT	27.2	98	0
chr13	70973797	70973935	TCTT	34.5	88	8
chr13	73497754	73497919	TTTC	41.5	96	1
chr13	77885035	77885283	AAAG	61.8	99	0
chr13	80022125	80022275	TTCT	37	86	9
chr13	84357179	84357279	AGAT	24.8	85	6
chr13	84469475	84469586	TTTC	27.8	91	6
chr13	87914685	87914807	GGAA	30.8	85	4
chr13	88378218	88378336	TTCCC	23.4	87	5
chr13	89452197	89452332	GAAG	33.8	94	0
chr13	91730526	91730703	AAAG	45.8	93	6
chr13	95268759	95268864	AAAG	26	86	1
chr13	95278695	95278822	CTTT	31.2	90	3
chr13	97153654	97153777	AAGG	30.5	91	4
chr13	101377549	101377792	GAA	81	100	0
chr13	101679865	101679987	TAGA	30.8	85	4
chr13	102921363	102921481	TTTC	29.5	86	6
chr13	103219097	103219255	TTTC	39.8	85	5
chr13	105086597	105086761	AAGA	41	88	9
chr13	106027981	106028159	AAAG	44.8	92	5
chr13	108575965	108576209	AAAG	60.8	87	9
chr13	108654419	108654576	CCTT	39.5	96	1
chr13	110970103	110970263	ATGG	40	91	0
chr13	111462636	111462746	GAAA	27.8	89	9
chr14	1794091	1794292	TTTC	50.2	87	8
chr14	1859403	1859529	CTT	41.7	91	1
chr14	13428732	13428881	CTTT	37	87	6
chr14	13597402	13597552	AAAG	38	92	5
chr14	13689740	13689857	GAAA	30.2	86	13
chr14	14207500	14207777	AGGG	69.2	89	0
chr14	15149207	15149382	AGAA	43.8	93	2
chr14	15328040	15328142	AGGA	25.2	93	2
chr14	19263112	19263284	TTTC	41.8	85	8
chr14	22145836	22145947	AAAG	27.5	98	1
chr14	22242516	22242666	TATC	39.2	85	9
chr14	25474492	25474671	TTTC	45	94	3
chr14	26254025	26254148	TTTC	30.8	95	3
chr14	28214459	28214573	AAAG	28.8	89	8
chr14	38196066	38196275	AGA	69.3	91	4
chr14	42311674	42311797	ATAGT	24.6	91	0
chr14	42416450	42416584	TCTT	32.2	88	10
chr14	42730432	42730622	TTC	63.7	85	7
chr14	42822046	42822149	CTAT	26.8	88	7
chr14	43455163	43455287	AAAGG	24.6	95	1
chr14	47054284	47054451	TTCT	41.5	96	1
chr14	47711052	47711209	CTTC	39.2	88	0
chr14	51250803	51250932	AGGA	31.8	90	3
chr14	51745669	51745779	TTCT	27.5	94	0
chr14	52086895	52087035	GAAG	33.5	85	9
chr14	52144473	52144579	AAAGA	20.6	90	9
chr14	53374879	53375026	AGAA	38.2	91	8
chr14	55337955	55338079	TTCC	31	93	0
chr14	55559256	55559363	AAAG	26.2	96	1
chr14	56113900	56114050	CCAT	37.5	92	0
chr14	56806858	56806976	AAGG	29.5	96	0
chr14	58047729	58047863	CTTC	33.8	85	10
chr14	62632930	62633089	TTTC	39.8	94	0
chr14	64916592	64916720	TTTC	32.5	89	9
chr14	68035783	68035907	ATATAC	20.3	91	3
chr14	69181130	69181349	TTTC	54.8	91	5
chr14	69585993	69586141	TTTC	37	85	4
chr14	71478975	71479145	TCTC	42.5	96	0
chr14	73568463	73568573	AAAG	28	94	3
chr14	74131782	74132009	TTC	75.7	92	3
chr14	74135730	74135969	AAGA	60.8	89	4
chr14	76470708	76470855	TTCC	36.5	93	1
chr14	77312697	77312931	TTTC	57.8	88	5
chr14	77569280	77569383	ATGCT	20.6	88	4
chr14	78005706	78005840	CTTT	33.2	93	1
chr14	79028326	79028432	TCCT	26.2	94	1
chr14	80128081	80128275	TTTC	47.8	87	10
chr14	80686286	80686598	GAAG	78	91	1
chr14	83182879	83182990	GAAA	27.8	87	7
chr14	83214295	83214434	ATCT	35.5	88	4
chr14	83302715	83302860	TTTC	34.5	93	3
chr14	83734857	83735007	TCTT	37.2	92	6
chr14	84426113	84426271	TTTC	39.8	94	3
chr14	84721133	84721584	CCTCC	90.6	87	1
chr14	84763387	84763494	ATGG	26.8	88	0
chr14	85408365	85408474	TTATT	21.4	86	10
chr14	86480641	86480844	AGAA	51	88	6
chr14	86573334	86573474	TTTC	34.8	94	1
chr14	86717710	86717811	TCC	32.3	85	7
chr14	89143794	89143986	TTTC	48.2	91	3
chr14	90539421	90539555	ATAT	33.5	86	0
chr14	90978226	90978339	AAGAG	22.6	95	0
chr14	91215770	91215877	CTGTT	21.4	94	0
chr14	91453325	91453473	AAG	49.3	87	2
chr14	92081617	92081717	TCTT	25.5	89	4
chr14	92186096	92186308	CTTT	55	89	7
chr14	93460493	93460746	ATGG	63.2	87	0
chr14	93868422	93868709	GAAA	72	87	7
chr14	95152099	95152222	TATC	31.2	87	6
chr14	98012216	98012352	GGAA	34	94	2
chr14	98359905	98360060	TCTT	38.2	87	8
chr14	100263372	100263535	TCTT	40.8	86	11
chr14	101033292	101033467	TTTC	45.8	86	7
chr15	46942	47168	AAG	74.3	85	4
chr15	1886349	1886489	AGGA	35	86	0
chr15	1892980	1893116	AGGA	34	86	0
chr15	1899309	1899445	AGGA	34	86	0
chr15	1905934	1906070	AGGA	34	86	0
chr15	1983017	1983133	AGGA	29	85	0
chr15	1996199	1996311	AGGA	28	85	0
chr15	2002785	2002933	AGGA	37	86	2
chr15	2035739	2035840	AGGA	25.2	88	0
chr15	2055569	2055765	AGGA	49	88	2
chr15	2202700	2202908	TTTC	52.2	85	10
chr15	2268001	2268127	CTT	41.7	91	1
chr15	5511638	5511753	TCTT	29.5	89	5
chr15	14805003	14805110	AAAG	26.8	92	3
chr15	19621794	19621943	CTTT	37	90	6
chr15	23770464	23770602	AAAG	34.8	97	1
chr15	24887181	24887286	TATC	27	94	5
chr15	25656335	25656461	AGAA	31.2	96	1
chr15	32495861	32495967	CTTT	26.2	87	9
chr15	32538926	32539059	GATA	34.5	85	7
chr15	33606995	33607164	CTT	55.7	88	4
chr15	36178735	36178883	GTTG	37	86	0
chr15	36600364	36600596	CTTT	57.5	88	5
chr15	37798370	37798586	TCCA	54	85	3
chr15	37951209	37951382	AAAG	42.8	88	9
chr15	40975407	40975507	GAGAGG	16.2	87	6
chr15	42533179	42533281	TATC	25.5	87	0
chr15	43157735	43157865	AGAA	31.2	92	3
chr15	50747481	50747687	CTTT	51.2	88	6
chr15	50758576	50758679	TCTA	25.8	91	0
chr15	50898528	50898632	TCT	33.7	94	5
chr15	51139248	51139484	TTCT	60.5	88	8
chr15	51224672	51224818	TTCT	37.5	90	5
chr15	54705309	54705413	AAGG	26.5	92	3
chr15	55707898	55708018	TTTC	30	94	3
chr15	56784322	56784448	TCTTCT	21	96	0
chr15	57198787	57198887	CTT	33	85	2
chr15	57542128	57542325	TTTC	50.5	90	7
chr15	57869153	57869266	GATA	28	85	5
chr15	58863019	58863163	GAAGAA	24	98	0
chr15	60799771	60799911	AAAG	35.8	87	9
chr15	64388207	64388378	TTTC	42.8	85	10
chr15	66907163	66907295	TTCC	33.2	86	7
chr15	67123077	67123364	TTTC	70.8	88	6
chr15	67144967	67145199	AAG	77.3	91	0
chr15	67500498	67500715	CTTTC	46.4	94	5
chr15	67815487	67815890	AAAG	100.8	89	6
chr15	68005887	68006028	TTTC	34	90	7
chr15	68437316	68437419	AGAT	26	90	2
chr15	68782784	68782888	AAGG	26	93	3
chr15	70154751	70154856	TCTA	26.2	90	3
chr15	71478324	71478513	AAAG	47.5	94	3
chr15	71595731	71595872	AAAG	36	88	4
chr15	71705863	71706072	TCC	69.7	87	0
chr15	72860917	72861161	TTCT	60.5	95	4
chr15	75396158	75396397	TTTC	58.8	90	6
chr15	77063201	77063353	TTTC	37.8	87	5
chr15	78931413	78931690	TTTAT	57.4	92	7
chr15	81201140	81201252	CTTT	28	87	7
chr15	81262127	81262242	AAGG	28.8	86	6
chr15	81502623	81502735	ATAG	29.5	89	10
chr15	82680713	82680909	TTCT	48.8	95	1
chr15	84840213	84840373	CTAT	41.5	85	7
chr15	86021942	86022384	GAAA	110.5	93	2
chr15	86309065	86309192	GGGAGA	21.2	93	0
chr15	87740160	87740290	CTTT	33	85	6
chr15	88841779	88841979	TTCC	49.5	85	4
chr15	89778162	89778272	ATAG	27.5	92	7
chr15	92531544	92531723	AAGA	45.5	88	5
chr15	93561263	93561453	AAAG	45.8	90	8
chr15	93703422	93703538	AAAG	29	91	6
chr15	94045287	94045473	AAGAAG	31	94	0
chr15	94141500	94141600	CTTC	25	85	8
chr15	94374487	94374623	TTCC	34.8	89	4
chr15	94521513	94521613	GAG	33.3	85	0
chr15	95133829	95134008	AGAA	45.2	92	6
chr15	96177173	96177277	GGAA	26	86	11
chr15	96301315	96301443	GGAAG	24.6	86	7
chr15	99677410	99677648	TTTC	60.8	86	10
chr16	1254951	1255070	CCTT	29	88	5
chr16	4949785	4949919	AAAG	33.2	93	1
chr16	5484409	5484727	TCTT	77.8	87	9
chr16	5687282	5687404	CTTT	29	86	8
chr16	7372986	7373131	TCCT	36.2	92	0
chr16	8416626	8416763	AGAT	35.2	94	5
chr16	8693460	8693575	GGA	38.3	91	0
chr16	8770656	8770820	AAAG	40.5	93	2
chr16	9066396	9066553	CCTT	38	91	2
chr16	9226519	9226652	CTTT	33	89	7
chr16	9511814	9511957	TTCT	34.5	85	14
chr16	10880698	10880799	TTTTC	20.4	96	2
chr16	13299859	13299963	GGAA	26	98	0
chr16	13812363	13812493	AGAA	31.8	86	7
chr16	15290437	15290651	GAAA	54.5	85	7
chr16	17554826	17554928	ATCC	25.5	88	4
chr16	18033752	18033852	CTTC	25	89	8
chr16	18639403	18639521	AGGGA	23.6	85	6
chr16	19971908	19972184	AGGAG	55.2	99	0
chr16	21554033	21554228	AAG	65.3	89	1
chr16	22940832	22941009	TCT	59.3	88	1
chr16	22951913	22952060	CTTT	37.2	85	10
chr16	23096338	23097237	TTCC	225	88	1
chr16	23258315	23258571	TGGA	64	85	3
chr16	23551926	23552110	TTTC	45.8	90	5
chr16	23608974	23609110	GAAG	34	93	0
chr16	24594399	24594592	AAAG	47.8	93	5
chr16	25048426	25048573	ATGTT	29.4	94	5
chr16	25897955	25898159	CTTT	51	90	5
chr16	26514852	26514955	TTCT	25.8	88	7
chr16	26834360	26834594	TTTC	58.5	91	0
chr16	27254665	27254775	AAAG	27	92	3
chr16	28227773	28228035	AGAA	67.2	85	8
chr16	30822550	30822702	TTTC	37.5	92	2
chr16	31064263	31064366	AAAG	24.8	92	5
chr16	31687171	31687289	CTC	39.7	86	1
chr16	31721829	31722140	TTTC	76.8	88	7
chr16	32800050	32800277	TCTT	56.5	88	7
chr16	34678921	34679149	GAAA	57.5	88	6
chr16	35504430	35504537	ATAAA	21.8	96	3
chr16	38849628	38849808	AAAG	44.8	91	3
chr16	52930382	52930494	AATAA	22.4	88	0
chr16	53739268	53739470	TTC	68	90	3
chr16	54794432	54794606	AGAA	42.2	89	5
chr16	55750686	55750923	AGAA	58.5	90	5
chr16	55803962	55804100	AAAG	33.5	86	5
chr16	56211495	56211597	TATC	25.8	87	2
chr16	56626185	56626285	TTCC	24.8	89	2
chr16	57669563	57669677	GAAG	28.2	87	4
chr16	58199254	58199385	AAAG	33.8	88	11
chr16	58755910	58756124	AAAG	53.8	88	4
chr16	58790203	58790412	AAAG	52.2	86	7
chr16	60033689	60033879	TCTT	49.5	86	10
chr16	60145080	60145324	TTTC	61.5	87	8
chr16	60749207	60749317	TTTC	26.8	94	3
chr16	61123607	61123796	AGAA	48	85	9
chr16	62719181	62719378	TCTT	48.8	87	10
chr16	63171557	63171677	TGGA	30	89	0
chr16	65050566	65050720	TTCT	39.5	87	7
chr16	65104571	65104700	CTTTT	28	98	1
chr16	66405906	66406065	TCTT	41.2	90	7
chr16	67213725	67214173	TTTC	114.8	87	7
chr16	67925255	67925459	ATCT	51	88	5
chr16	68390313	68390442	TCTAC	25.8	90	3
chr16	69555089	69555208	AAAG	29	89	5
chr16	70089289	70089426	TTTC	33.8	88	10
chr16	74539478	74539583	TCTT	25.2	98	1
chr16	76410454	76410590	TTTC	34.8	85	7
chr16	78087753	78087871	ATAT	29.5	85	3
chr16	80589383	80589545	GGAA	40	91	6
chr16	81827203	81827304	TTTC	25.8	91	7
chr16	85763192	85763323	AAAG	33	89	7
chr16	86626919	86627050	TTTC	33.2	95	3
chr16	87839824	87839949	TTTC	30.8	88	3
chr16	88267427	88267534	TTCC	26.8	92	0
chr16	88497548	88497662	CCTCC	22.8	91	0
chr16	88674746	88674852	AAAGA	22.4	86	12
chr16	89388117	89388246	TTCT	32.5	86	7
chr16	93620549	93620711	AAGA	41	85	7
chr16	96016259	96016360	CCTT	24	90	6
chr17	1129846	1129946	ATAG	25.5	90	4
chr17	2002179	2002289	AAAAT	22.4	94	3
chr17	3288093	3288294	AAAG	50.8	92	5
chr17	3524222	3524326	AAGG	25.2	91	3
chr17	3588389	3588567	AAGA	44.5	90	6
chr17	5611524	5611680	CTTC	38.8	86	6
chr17	5777814	5778028	CCCTC	42.6	91	2
chr17	6971165	6971336	AAAG	40.2	85	10
chr17	7282225	7282365	AAAG	35.8	90	7
chr17	7568478	7568597	TATC	30.5	91	5
chr17	7945998	7946103	GAAA	27	86	9
chr17	11034995	11035182	AGAA	47	91	1
chr17	15071986	15072139	AAAG	38.5	87	8
chr17	20428166	20428286	TCTT	30.2	87	8
chr17	20556329	20556433	TTCC	25.8	96	1
chr17	20767120	20767296	AGAA	42.8	86	9
chr17	21240146	21240291	AATAC	29.4	88	2
chr17	22987180	22987289	TCTT	27.2	96	0
chr17	23001441	23001571	AGAA	33.8	86	10
chr17	31174572	31174708	AAG	45	88	1
chr17	31282972	31283143	TCT	57.3	85	1
chr17	34178450	34178572	GGTAT	24.4	94	0
chr17	34571200	34571310	TCTA	28.5	89	7
chr17	35121469	35121652	AGAT	48	88	9
chr17	35427588	35427713	CTTT	31	90	4
chr17	37448601	37448796	GAAA	49	92	6
chr17	37649480	37649697	TTCT	52.8	89	5
chr17	37840061	37840231	AAAG	43.2	86	10
chr17	40819946	40820126	TCTT	44.2	86	5
chr17	41403501	41403648	TTCC	36.8	90	2
chr17	41900081	41900362	TTCT	70.5	87	6
chr17	44455271	44455437	CCCTT	33.2	98	0
chr17	46219372	46219538	AAAG	41.2	91	3
chr17	47254035	47254186	TTTC	36.8	85	5
chr17	47471574	47471733	TTTC	38.8	86	5
chr17	47701375	47701565	TTTC	46.8	89	7
chr17	47757767	47757945	AAAG	45.2	86	9
chr17	48135016	48135145	TCTT	33.2	86	6
chr17	49268841	49268979	TTTC	33.8	89	7
chr17	49665645	49665748	AAAG	25.8	94	5
chr17	50425773	50425930	AAGG	39.5	97	1
chr17	51117800	51117926	AAAG	31.8	85	7
chr17	51541087	51541272	TTTC	46.8	97	2
chr17	52377281	52377399	AAGA	29.5	94	3
chr17	52688759	52688890	CTCC	32.2	86	3
chr17	53629967	53630080	AGAA	28.2	89	7
chr17	54726605	54726725	TCTT	30.8	90	8
chr17	55304591	55304720	AGGA	32.2	95	0
chr17	56083496	56083600	GGAA	26	92	3
chr17	57343855	57344012	AAAG	38.5	87	9
chr17	57547209	57547361	AAAG	36.2	89	9
chr17	57565748	57565891	GAAA	36.2	93	5
chr17	57755613	57755822	GAA	69	88	1
chr17	59121973	59122074	AGAT	25.8	91	2
chr17	60997263	60997371	AGGA	26.8	90	1
chr17	62991808	62992066	AAGA	64.5	89	3
chr17	64861841	64862049	TCTT	54.2	88	8
chr17	64885120	64885532	GAAA	103	86	3
chr17	69363025	69363259	TTCT	58.5	88	5
chr17	69458218	69458447	TTTC	58	85	11
chr17	70174801	70174984	GGAA	45	89	6
chr17	70247345	70247488	TTC	47.7	88	2
chr17	70881086	70881194	TTCC	26.5	94	3
chr17	70970792	70970916	ATAG	31.5	92	5
chr17	72759850	72760031	AAAG	45.2	97	0
chr17	73076404	73076582	TAGA	44.2	92	3
chr17	73357770	73357942	AAAG	41.8	91	5
chr17	73891915	73892070	AAAG	38.2	90	2
chr17	75534239	75534345	AAAG	27.2	94	5
chr17	77546268	77546427	CTTC	38	87	6
chr17	78522747	78522848	TATC	25.8	93	4
chr17	80378675	80380278	CCTC	400.8	86	1
chr17	81566745	81567117	TTTCC	73.2	95	3
chr18	743137	743422	TCTT	71.5	87	6
chr18	821216	821905	GATGGT	115	91	0
chr18	1072690	1072807	TATC	29.2	98	0
chr18	1080137	1080279	AACC	35.5	89	0
chr18	2776787	2776910	GAAA	31	87	8
chr18	3528794	3528967	AAAG	43.8	87	5
chr18	5726867	5726972	TTCTA	21	95	0
chr18	6231702	6231899	AAAG	49.2	87	4
chr18	9252362	9252509	TTTC	37	93	4
chr18	9649582	9649684	CTTC	25.5	93	0
chr18	9804689	9804903	AGAT	54.5	90	3
chr18	21584476	21584593	TGGA	29.2	89	0
chr18	22263567	22263790	TTTC	55.2	89	5
chr18	22638524	22638959	CCCCAG	72.5	86	4
chr18	23215891	23216017	AAAAT	25.8	95	4
chr18	23283085	23283451	GAAA	93.8	89	5
chr18	26871681	26871862	AAG	60.3	87	4
chr18	27247114	27247384	AAG	90.3	85	2
chr18	28802125	28802256	TCTT	33.2	90	6
chr18	30473503	30473641	ATAG	36.5	86	11
chr18	32335961	32336078	TTTC	28.8	94	3
chr18	32776665	32776785	TATC	31	91	6
chr18	34597441	34597545	GAAA	27	92	7
chr18	37923232	37923375	TCTA	36	87	4
chr18	39862569	39862714	TAGA	37	90	4
chr18	39863802	39863908	GAAG	26.8	88	1
chr18	39929103	39929362	AGAA	61.2	88	6
chr18	41145199	41145321	TCTT	30.8	85	14
chr18	41479341	41479498	AAGA	38.8	91	6
chr18	41866808	41866912	CTTT	26.8	85	13
chr18	42723733	42723857	GAAA	30.5	85	9
chr18	47958265	47958419	AAGG	38.5	87	10
chr18	55345808	55345943	AGAT	34.2	90	3
chr18	59282610	59282751	TCTT	35	95	1
chr18	60295362	60295464	CCTC	26	90	4
chr18	63289470	63289699	TTCT	57.5	91	2
chr18	63764078	63764228	TCTT	38.2	87	4
chr18	64224845	64225026	AAAG	44.8	89	5
chr18	65087769	65087887	TATC	29.8	91	1
chr18	65342414	65342539	ATAG	31.8	85	3
chr18	66055977	66056086	TTTTC	21.8	92	3
chr18	66099117	66099278	AAAG	39.8	92	2
chr18	66442901	66443045	GATA	36	95	0
chr18	66894894	66895034	AGAT	34.8	85	7
chr18	69273254	69273361	TAGA	27	85	9
chr18	70428350	70428505	AAAAT	31.8	93	5
chr18	71427383	71427590	TCCA	51.8	88	0
chr18	72575919	72576135	TTTC	54.2	89	2
chr18	73777636	73777758	AGAT	32	87	9
chr18	77387938	77388109	TTTC	41.8	88	6
chr18	78881620	78881724	TCTT	26.2	94	5
chr19	1673619	1673747	AAGAG	25.8	95	4
chr19	3051432	3051558	AAAG	31.5	93	0
chr19	4269465	4269634	TCTT	42.2	89	4
chr19	5450036	5450147	TTC	36.7	85	5
chr19	6803955	6804094	CTTT	34.2	95	2
chr19	7958260	7958445	AAGA	46.5	92	3
chr19	8531218	8531486	GGTGGT	44.7	90	0
chr19	8715704	8716094	ATCC	97.8	89	0
chr19	9237453	9237611	TTTC	38.8	89	3
chr19	9406050	9406179	AAGG	32	86	7
chr19	10711668	10711824	AAAG	39.2	90	3
chr19	12102250	12102395	TTTC	35.8	93	2
chr19	14976919	14977027	TTC	36.3	92	5
chr19	15550780	15550908	AGG	42	95	3
chr19	15775930	15776243	TTTC	77.8	88	7
chr19	16197394	16197738	AGAA	86	90	4
chr19	19881629	19881963	TTCCT	65.2	89	10
chr19	20003217	20003416	GAAA	50	95	5
chr19	20022952	20023141	TTCT	46.5	91	7
chr19	21673853	21674068	TTTC	53.8	87	9
chr19	23045009	23045177	TCTA	42	86	11
chr19	30857881	30858095	CCCTT	43	94	2
chr19	30898001	30898182	TTTC	46	87	11
chr19	31570167	31570293	CTTTC	24.8	91	3
chr19	31626409	31626650	CTTT	60.2	90	0
chr19	32292854	32292954	AGAT	25.8	87	6
chr19	33126731	33126887	AAAAT	31.8	88	11
chr19	33244678	33244802	AAAG	32.2	90	6
chr19	33522821	33523111	CCTT	72.5	92	0
chr19	34966392	34966532	ATAG	34.2	88	7
chr19	35737302	35737448	TTTC	36.8	97	1
chr19	35827347	35827482	TTCT	33	91	4
chr19	36139093	36139392	TCT	100.3	87	1
chr19	37692624	37692740	AAAG	29.2	92	1
chr19	39859324	39859453	AAAG	32.8	90	6
chr19	40176757	40176889	TTTC	31.8	93	6
chr19	43039713	43039815	AAAGG	19.4	86	13
chr19	43220467	43220634	CTTT	41	85	8
chr19	43943353	43943473	ACAT	30.2	86	1
chr19	44567310	44567507	AGGA	48.2	85	7
chr19	44609110	44609317	AGAA	51.5	90	7
chr19	44925358	44925487	TCTT	32.2	86	12
chr19	45130596	45130703	TTTC	26.8	90	3
chr19	47336030	47336140	AAAG	27.8	87	9
chr19	47357954	47358064	AAAG	28	89	10
chr19	47651736	47651854	ATAG	30.8	88	6
chr19	48026310	48026412	TTCTC	20.4	85	7
chr19	49360591	49360691	AAAG	24.8	95	2
chr19	50954744	50954846	TTTC	25.8	97	2
chr19	52409280	52409385	GGAA	26.2	92	0
chr19	52511504	52511623	AAGG	29.5	89	10
chr19	53827640	53827747	TTCC	26.5	86	5
chr19	55177827	55177944	AAAG	30	93	5
chr19	57562178	57562325	TTCC	36.8	90	2
chr19	59802904	59803104	TTTC	49	87	7
chr19	59836487	59836769	TTTC	71.8	86	6
chr19	60184364	60184495	GGAGA	26.6	92	3
chr19	61523244	61523516	CTTT	68	91	7
chr19	61684076	61684222	GGTTAG	24.5	93	4
chr2	4590484	4590603	TCTA	30.5	93	5
chr2	5297516	5297677	ATAG	40.8	87	4
chr2	5327225	5327352	AAAG	32.2	91	4
chr2	5621707	5621856	AAAG	37.2	91	4
chr2	5689117	5689414	AGAA	71.5	85	6
chr2	5765500	5765637	AAAG	34.2	92	5
chr2	7329028	7329191	TCTA	40.8	87	4
chr2	8936048	8936189	AGAA	35.8	87	8
chr2	9755713	9755878	CCTTC	33	93	0
chr2	10427771	10429247	CACCAC	246	85	0
chr2	11111888	11111989	AAAG	25	97	2
chr2	14601414	14601566	AGAT	37.2	86	6
chr2	16422874	16422978	TTCC	26	88	0
chr2	17509653	17509951	AAAG	73	87	9
chr2	21095222	21095422	TCTCA	40.2	93	3
chr2	22931126	22931290	AGAA	40.8	89	9
chr2	23360934	23361075	AAGG	35.2	90	5
chr2	23780417	23780562	GGAA	34.2	94	4
chr2	26929783	26929925	TTCT	35.8	88	6
chr2	26973690	26973895	AAAG	51.8	87	12
chr2	29794293	29794407	GGAA	28.5	96	0
chr2	29845895	29846134	GGAGG	47.8	87	0
chr2	30073960	30074064	GAAG	25.8	92	1
chr2	30171640	30171794	AAGG	38.2	90	1
chr2	30267326	30267430	GGAA	26	94	0
chr2	30363787	30363965	ATGG	44.5	85	0
chr2	30844328	30844446	AAAG	28.8	94	5
chr2	31422770	31422933	AAAG	40.8	89	4
chr2	32772423	32772532	TCCT	27.5	96	1
chr2	33323775	33323911	CTTT	34	95	0
chr2	33701203	33701313	TCTA	28	90	7
chr2	38095637	38095793	TCTC	39	89	0
chr2	39504891	39505042	TTTC	37.5	87	1
chr2	42081712	42081879	AAAG	42.2	88	7
chr2	43200928	43201121	TTTC	48	96	1
chr2	44018727	44018851	ATTTT	24.6	93	4
chr2	44968829	44968960	TTTC	33.8	92	6
chr2	45749432	45749625	TCTT	48.2	89	3
chr2	46665619	46665780	TCTT	41.2	87	9
chr2	47283548	47283715	TTTC	42.8	86	7
chr2	47328050	47328169	ACTAC	23	89	6
chr2	48887191	48887310	TCCT	30.2	88	3
chr2	51801665	51801799	GTG	44.7	90	0
chr2	54197777	54197928	TTTC	38.8	88	9
chr2	55481315	55481467	CCCTT	30.4	96	2
chr2	57745050	57745273	AAAG	58	86	8
chr2	57755604	57755764	AAGA	40.5	92	2
chr2	59859106	59859368	AGAT	65.2	88	3
chr2	60050719	60050827	ATAG	27.5	85	3
chr2	61690900	61691042	TTCTA	28.6	98	1
chr2	62418639	62418779	TCTC	35.2	88	1
chr2	64217326	64217520	TTTC	50	85	10
chr2	66748637	66748761	TTTC	31.8	85	11
chr2	66782656	66782827	TTTC	42.8	98	0
chr2	66885686	66885820	TCCT	33.5	87	3
chr2	67238507	67238659	TAGA	38	86	2
chr2	67916116	67917322	GGAAA	243.4	97	2
chr2	70445903	70446017	ATTCT	22.8	99	0
chr2	71908926	71909053	GATA	32.8	90	1
chr2	71979216	71979357	TTCT	34.5	88	8
chr2	74569617	74569827	GGA	70.3	88	0
chr2	77367214	77367316	GAAA	25.5	93	0
chr2	78068520	78068623	AGGA	25.8	95	0
chr2	78669818	78669921	TATTC	20.8	95	2
chr2	79051605	79051725	AGAT	30.5	95	3
chr2	79894291	79894411	TTC	39.7	91	5
chr2	80043231	80043424	TTTC	46.8	86	7
chr2	80080001	80080118	AAAAT	24.2	93	6
chr2	80306510	80306615	TTTC	24.5	92	5
chr2	81086643	81086762	CTTC	29.2	88	3
chr2	81282907	81283105	CTTC	48.8	85	5
chr2	81995176	81995284	ATAG	27	88	0
chr2	82876729	82876874	AGAA	34.8	88	6
chr2	84136042	84136182	AAAG	34.8	85	5
chr2	84599857	84599975	TTCT	29	93	3
chr2	85705604	85705759	CCTT	39.2	87	5
chr2	86907046	86907184	ATATAT	23	90	0
chr2	88416381	88416496	AAAG	28.8	98	0
chr2	98401182	98401316	AAAG	31.2	94	5
chr2	98505959	98506242	CCTTT	57.2	90	2
chr2	99675106	99675235	GATA	32.5	93	1
chr2	101995658	101995779	TTCC	29.8	86	3
chr2	102653834	102653997	TTTC	42	90	6
chr2	103402114	103402218	TTTAT	21.6	86	7
chr2	104106492	104106696	GAAA	52.2	85	6
chr2	104189800	104189926	AAAG	30.8	90	4
chr2	104571547	104571695	ATTCT	29.6	98	0
chr2	105408346	105408546	AGAA	50.2	91	3
chr2	105440802	105440984	GAAA	44	92	6
chr2	106821313	106821416	ATTTT	20.6	96	4
chr2	107253198	107253432	TTC	75.7	90	7
chr2	109630705	109630837	TTCTC	27.4	85	8
chr2	109659823	109660841	AATGG	203.6	100	0
chr2	110285064	110285274	CTTTT	41.6	98	1
chr2	113226885	113227183	TTTC	76.2	85	9
chr2	113503927	113504090	TCC	54.7	87	3
chr2	114822018	114822437	TTTC	106.8	91	4
chr2	115306391	115306617	CTAT	56	89	3
chr2	116097393	116097555	TTCT	42	87	7
chr2	118466245	118466430	AAAG	47	85	7
chr2	119419869	119420047	GAAA	45.5	89	8
chr2	119625757	119625875	AAGA	29.5	98	0
chr2	121736607	121736713	AGGAA	21	94	1
chr2	122914701	122914850	ATCT	38.8	88	7
chr2	123130372	123130541	TCT	55.3	88	3
chr2	124857338	124857445	TTTC	26.8	94	3
chr2	125144157	125144646	AAG	162.7	86	2
chr2	125298181	125298302	CCTT	30.2	96	0
chr2	125984781	125984930	TTTC	37.8	90	7
chr2	126899441	126899575	AGGA	33.5	93	0
chr2	129202726	129202888	TTTC	40.8	98	1
chr2	129268480	129268590	TCCT	27.2	90	5
chr2	132842991	132843194	TTCC	51.8	89	3
chr2	136139508	136139638	AGAT	31.2	89	7
chr2	136743544	136743781	TTTC	57.8	86	8
chr2	137336321	137336511	TCT	62.3	96	3
chr2	138144865	138145016	ATAG	39.2	85	7
chr2	139093383	139093566	TATC	47.2	92	6
chr2	139318031	139318210	GGGAGA	29.5	97	2
chr2	140420744	140420919	AGAA	44	93	3
chr2	143614128	143614270	AAGA	35.5	85	8
chr2	144810035	144810178	TCCT	35.8	92	2
chr2	146065603	146065966	AGAA	90.2	88	4
chr2	146495346	146495465	TAGA	30.5	90	8
chr2	146504629	146504829	AAAG	49.8	91	5
chr2	150816612	150816716	GATA	26.5	88	7
chr2	151585184	151585596	GAAA	102	89	2
chr2	152710267	152710382	TTTC	28.8	89	6
chr2	153076535	153076682	CCCTC	29.4	94	0
chr2	153798105	153798333	TTTC	56.2	89	5
chr2	154677933	154678036	AGAT	26.2	94	3
chr2	155786848	155786992	AAAG	36.2	92	1
chr2	156123997	156124101	AAAG	26.2	94	3
chr2	158561728	158561834	AAGGG	21.2	97	0
chr2	159247834	159248031	TTCT	49.2	88	4
chr2	162117141	162117245	TTTC	25.8	92	1
chr2	162293070	162293229	GAAA	39	85	10
chr2	163209556	163209909	AAAAG	70.6	100	0
chr2	166056501	166056616	AAAG	28.2	86	10
chr2	167672082	167672235	AAGG	37.8	87	6
chr2	172482385	172482491	TTCC	26.2	86	1
chr2	176067002	176067146	TCTT	35.2	88	6
chr2	176861612	176861872	CTTT	65	93	3
chr2	178142301	178142423	TTTC	30.5	88	6
chr2	181803664	181803836	TTTC	42.8	90	5
chr2	182438401	182438502	TTTC	25.2	93	0
chr2	184748201	184748302	TTTC	25.8	90	7
chr2	185700830	185700934	TCTA	25.8	88	5
chr2	185705337	185705530	AGAA	47.8	85	11
chr2	186102741	186102851	ATCT	28.5	87	7
chr2	186387045	186387159	AGAT	28.8	85	5
chr2	186492781	186492979	AAAG	51	85	8
chr2	190528255	190528434	TTC	59.7	85	4
chr2	192122345	192122460	TTCT	29.5	89	8
chr2	192800223	192800415	CTTC	48	91	6
chr2	193217769	193217903	GGAA	33.5	89	0
chr2	195726410	195726513	AAGG	25.8	93	0
chr2	197825820	197825978	AAAG	39.8	91	3
chr2	198380688	198380834	CTT	48	86	2
chr2	201005796	201005929	TTCT	34.2	87	6
chr2	202492983	202493084	AAAG	24.8	89	7
chr2	202865555	202865674	TTTC	30	88	11
chr2	204544640	204544915	TTCC	66.8	86	8
chr2	206470697	206470915	TAAAA	45.4	90	9
chr2	207425876	207426012	AGAT	35	90	5
chr2	207528441	207528651	AGA	69.3	91	1
chr2	207958392	207958589	GAAA	49.2	87	6
chr2	208574089	208574239	CTAT	38.5	88	7
chr2	213279705	213279840	AAAG	34.8	88	11
chr2	213345165	213345301	TTATT	27.4	92	7
chr2	216420025	216420130	ATCT	26.2	90	0
chr2	217746675	217746783	AGAT	27.5	88	7
chr2	221031196	221031611	TTC	136.3	89	3
chr2	221822656	221822874	AAAG	55.8	90	8
chr2	222051790	222052082	AGAAGA	48.7	94	0
chr2	225443575	225443683	TTTC	28.5	87	10
chr2	225730484	225730651	TTTC	41.8	87	9
chr2	226360656	226360768	TTCC	28	87	3
chr2	226731676	226731811	AGAA	34	92	4
chr2	227910599	227910883	TTTC	71	89	8
chr2	228399507	228399613	TATC	26.5	92	0
chr2	228400516	228400643	TCCA	32.2	95	3
chr2	228622125	228622234	TTCT	27.5	86	9
chr2	229258647	229258751	GAAA	26	94	0
chr2	229340971	229341080	ATAG	27.5	89	5
chr2	232336555	232336818	TTTC	65	89	8
chr2	232441462	232441604	TCTT	36.2	90	6
chr2	232871781	232872060	AAG	92.3	90	2
chr2	233573398	233573500	TCTT	25.5	100	0
chr2	234752718	234752841	TTTC	30.8	93	0
chr2	234786556	234786715	TTTC	39.8	91	5
chr2	234846920	234847107	TCCCT	37.8	87	4
chr2	235766880	235766992	AGGA	28.2	89	5
chr2	236062213	236062317	TTC	33	90	9
chr2	237006165	237006473	TCTT	77	86	7
chr2	237415396	237415504	TTCT	26	85	7
chr2	237918397	237918533	AGAA	33.8	86	8
chr20	379529	379741	TTC	69.7	90	6
chr20	797392	797496	GAAA	26	92	7
chr20	1268541	1268697	CTTT	41	86	12
chr20	1785790	1785937	TGGA	36.8	86	5
chr20	1831355	1831582	ATGG	56.8	85	3
chr20	1884632	1884790	TTTC	39.8	85	10
chr20	2314414	2314544	AAAAT	26.6	94	5
chr20	3864832	3864940	TTCC	27	88	0
chr20	4153189	4153430	TTC	80.7	88	0
chr20	7280273	7280407	TTTC	33.2	90	4
chr20	7386842	7386951	TATC	27.8	90	3
chr20	8875041	8875177	TTTC	35	85	8
chr20	10196584	10196693	AAAG	27	94	1
chr20	10325010	10325113	AGGA	25.2	92	3
chr20	11173188	11173325	AAG	45.7	89	0
chr20	11320955	11321101	TATTT	29.2	92	0
chr20	12027431	12027583	TTTC	37.8	85	7
chr20	13631660	13631763	AAGG	26	91	5
chr20	15827055	15827196	TTCC	35.2	91	2
chr20	16181700	16181815	AGGA	29.2	85	8
chr20	17398477	17398792	GAAA	78.2	85	8
chr20	17429236	17429384	ATGG	36.8	85	4
chr20	17736359	17736463	AGAAGG	17.3	90	4
chr20	17797266	17797375	TAGA	28	85	12
chr20	19274233	19274386	TCCT	38.8	87	5
chr20	19896630	19896790	CTT	53	93	1
chr20	19903036	19903141	AAGG	26.5	94	1
chr20	21655299	21655486	TCTT	48.2	86	8
chr20	23327395	23327577	GGATG	36.2	94	1
chr20	23620472	23620693	TCTT	55.2	94	1
chr20	30278608	30278777	TTTC	42.8	92	4
chr20	33598270	33598487	AAAG	55.8	88	8
chr20	33614595	33614862	TCTT	67.5	92	3
chr20	33819322	33819480	AAAG	38.2	91	6
chr20	34213589	34213772	TTTC	45.2	93	4
chr20	34303617	34303719	AAGG	25.5	97	0
chr20	36620028	36620147	TTTC	29.8	89	6
chr20	39332016	39332124	GATAT	21.2	88	3
chr20	39919652	39920750	TCCA	274.5	87	0
chr20	40527554	40527675	TCTT	29.5	90	5
chr20	40633596	40633700	TCCA	26	88	3
chr20	40793392	40793655	CTTT	66	87	6
chr20	41366388	41366534	CTTT	37	90	2
chr20	41972281	41972393	TAGA	28.2	94	1
chr20	42191663	42191809	GGAA	37	91	5
chr20	43364293	43364438	CTTT	35	90	5
chr20	43439151	43439466	AGAA	78.2	90	3
chr20	43916403	43916543	CTT	46.7	92	0
chr20	45016953	45017126	AAAG	42.8	88	7
chr20	46011000	46011145	AAAG	35.8	87	9
chr20	46592688	46592847	GAA	53.3	90	3
chr20	49604445	49604631	AAAG	48.2	89	7
chr20	50194135	50194254	AAAG	30	89	5
chr20	50666249	50666444	AAGA	47.5	94	4
chr20	52254972	52255119	TTTC	36.8	93	2
chr20	52548253	52548358	TCCT	26.2	92	3
chr20	52760646	52760819	TTTC	44.8	89	6
chr20	54402028	54402181	TCTT	37.8	93	2
chr20	55709093	55709218	CCCTT	25	94	3
chr20	57128607	57128759	GAAA	37	85	10
chr20	57970028	57970181	GATAGA	25.3	87	4
chr20	58105783	58105952	AGAA	42.2	89	7
chr20	58674545	58674652	ATGA	26.8	90	0
chr20	60833087	60833216	TCTT	32.2	90	6
chr20	61264254	61264404	TTTC	38.8	86	9
chr20	61419300	61419492	TTTC	47.8	90	7
chr20	61507281	61507393	CTTT	28.8	88	8
chr20	62129627	62129894	CTTT	67.5	87	8
chr20	62488464	62488678	TCTT	53.2	89	8
chr20	62881783	62882025	GAAA	61.5	93	4
chr20	64674773	64675588	CACCCC	135.8	90	0
chr20	66028356	66028501	GAGGAG	24.2	89	0
chr21	2355189	2355309	AGGA	30	86	0
chr21	2368665	2368785	AGGA	30	91	0
chr21	2914576	2914715	AGA	46	95	1
chr21	6633751	6633851	AAAAG	20.6	87	9
chr21	11589481	11589600	AAAG	30	88	8
chr21	12131601	12131819	GAAA	54.5	85	7
chr21	12666752	12666888	AGAA	34.2	86	8
chr21	12831483	12831809	AAAG	81.8	89	3
chr21	13429155	13429256	TTCTC	21.4	93	7
chr21	13663391	13663604	AAAG	50.8	89	5
chr21	15552924	15553030	AGGA	25.5	86	7
chr21	15755013	15755295	AAAG	69.8	92	5
chr21	17541612	17541763	TCTA	38	87	9
chr21	18297838	18297977	TTTC	33.5	86	11
chr21	18387661	18387801	GAAA	35	87	5
chr21	18587344	18587483	AAAG	35.8	92	5
chr21	18851941	18852104	TTTAT	32.6	97	0
chr21	20600574	20600703	GGAA	32	88	1
chr21	20652984	20653093	ATAAC	21.2	92	5
chr21	21153563	21153675	TCTT	28.2	87	8
chr21	21907411	21907622	TTCT	53.5	91	2
chr21	22554656	22554839	TTTC	46	87	3
chr21	23154936	23155109	AGAA	43.2	95	2
chr21	23813512	23813619	AAAG	26.8	92	5
chr21	23845406	23845507	TAGA	25.5	95	2
chr21	24494247	24494358	AAAG	25.8	93	6
chr21	25004593	25004696	TTCC	25.5	90	5
chr21	25347628	25347731	TTTC	26	90	5
chr21	27194614	27194957	AAAG	85.8	89	1
chr21	27926119	27926483	TTTC	90.8	89	4
chr21	28519109	28519227	TATC	30	88	10
chr21	29194266	29194394	AGAT	32.8	85	4
chr21	30172640	30172803	TCTT	41.5	87	8
chr21	34864929	34865064	GATG	33.8	90	3
chr21	35061931	35062032	AAAG	25.8	88	11
chr21	36585444	36585744	TATC	75.2	86	0
chr21	37968298	37968562	TTCCT	52.6	98	0
chr21	38204003	38204131	CTAT	33	92	6
chr21	39421959	39422076	GAAG	29.8	87	6
chr21	39430190	39430378	GAAA	47	88	8
chr21	39956558	39956768	ATGG	52.5	90	0
chr21	40060009	40060151	CTTT	35	88	9
chr22	3856520	3856636	AGGA	29	87	0
chr22	3863119	3863243	AGGA	31	88	0
chr22	3869440	3869560	AGGA	30	87	0
chr22	3876043	3876163	AGGA	30	87	0
chr22	3882646	3882766	AGGA	30	87	0
chr22	3888963	3889079	AGGA	29	87	0
chr22	3895271	3895395	AGGA	31	88	0
chr22	3901880	3902008	AGGA	32	88	0
chr22	3908488	3908604	AGGA	29	87	0
chr22	3915089	3915213	AGGA	31	88	0
chr22	3921698	3921814	AGGA	29	87	0
chr22	3928297	3928481	AGGA	46	91	0
chr22	3934966	3935086	AGGA	30	87	0
chr22	3941571	3941691	AGGA	30	87	0
chr22	3948176	3948300	AGGA	31	88	0
chr22	3954783	3954891	AGGA	27	86	0
chr22	3961376	3961508	AGGA	33	89	0
chr22	3967994	3968122	AGGA	32	88	0
chr22	3974608	3974716	AGGA	27	86	0
chr22	3981201	3981309	AGGA	27	86	0
chr22	3987794	3987902	AGGA	27	86	0
chr22	3994391	3994503	AGGA	28	87	0
chr22	4000992	4001104	AGGA	28	87	0
chr22	4007593	4007705	AGGA	28	87	0
chr22	4014194	4014306	AGGA	28	87	0
chr22	4020795	4020907	AGGA	28	87	0
chr22	4027390	4027514	AGGA	31	86	0
chr22	4033712	4033847	AGGA	34	87	1
chr22	4040189	4040297	AGGA	27	86	0
chr22	4046786	4046894	AGGA	27	86	0
chr22	4053092	4053223	AGGA	33	87	1
chr22	4059565	4059673	AGGA	27	86	0
chr22	4066162	4066270	AGGA	27	86	0
chr22	4072759	4072867	AGGA	27	86	0
chr22	4079356	4079468	AGGA	28	87	0
chr22	4085957	4086077	AGGA	30	86	0
chr22	4092419	4092531	AGGA	28	87	0
chr22	4099020	4099132	AGGA	28	87	0
chr22	4105615	4105731	AGGA	29	87	0
chr22	4112218	4112334	AGGA	29	85	0
chr22	4118678	4118790	AGGA	28	87	0
chr22	4125279	4125455	AGGA	44	88	0
chr22	4550764	4550881	CTT	38.7	91	1
chr22	4599946	4600097	AGA	50	94	1
chr22	9795825	9795937	AGGA	28	88	0
chr22	16411990	16412133	CTTT	36	88	5
chr22	17158989	17159182	AAAG	47.2	86	8
chr22	20874950	20875182	TGGA	58	87	3
chr22	22778867	22779024	GAAA	39	87	6
chr22	25402193	25402367	CCTT	42.5	88	4
chr22	27032322	27032431	AAAG	26.8	88	3
chr22	27154349	27154500	TTTC	36	94	5
chr22	27285872	27285981	TTTC	27	91	5
chr22	27301707	27301957	GAAA	61.5	85	7
chr22	27670577	27670693	TCTT	28.8	89	5
chr22	27939065	27939445	TTTGG	76	89	0
chr22	29305712	29305827	GAA	38	85	1
chr22	32921397	32921497	CATC	24.8	91	2
chr22	33553691	33553948	TTC	84.3	86	3
chr22	33584799	33584998	TTTC	49.8	86	7
chr22	33588833	33588959	AAGG	31.5	93	0
chr22	34013953	34014063	AGGG	27.5	87	0
chr22	36171344	36171445	TTCC	25	91	2
chr22	36679744	36679869	AAAG	31.8	91	3
chr22	37355556	37355755	AAAG	51	85	8
chr22	37417959	37418746	ATGG	196.8	85	10
chr22	37988789	37988889	TTTTA	19.8	91	2
chr22	39658341	39658456	TTTC	28.8	85	9
chr22	42051178	42051403	CCAT	56.2	86	1
chr22	44395647	44395901	CTT	80.7	87	9
chr22	44463228	44463987	CCAT	189.8	85	6
chr22	46133812	46133990	TTTC	44.8	89	7
chr22	46631098	46631214	AAGAG	22.8	94	3
chr22	49724479	49724732	AGAA	60.2	88	6
chr22	49728909	49729132	ATGG	55.8	86	1
chr22	49948482	49948650	AAAG	43	85	7
chr3	987377	987485	CAGA	27	98	0
chr3	2281478	2281699	AAGAAG	37	91	0
chr3	3616129	3616271	CAT	47.3	89	0
chr3	6845033	6845145	CCCCT	22.4	90	0
chr3	7267710	7267812	CCTT	25	91	2
chr3	7796338	7796443	AAAG	26.2	100	0
chr3	8534733	8534840	GATA	26.8	93	0
chr3	9549360	9549526	AGAA	41.8	90	3
chr3	11568471	11568652	AAGA	44.5	90	3
chr3	13450405	13450516	AAAAG	22.2	96	0
chr3	14235259	14235383	AAAG	31.8	95	4
chr3	16154743	16154882	TCTA	35.8	87	11
chr3	17150867	17151055	TTTC	46.8	92	5
chr3	19912652	19912781	AAAG	31.8	87	3
chr3	21067121	21067251	TTTC	32.8	89	10
chr3	25948097	25948234	TCTT	33.8	95	2
chr3	27581648	27581829	TTTC	45.8	94	2
chr3	28799493	28799830	TCTT	85	88	6
chr3	30114618	30114790	TCTT	43.8	88	9
chr3	33405251	33405364	TCTA	27.8	92	3
chr3	36919818	36920045	AGAA	57.2	89	6
chr3	39185159	39185297	AAAG	35	97	2
chr3	39210811	39210930	TTTC	29.8	91	6
chr3	39686898	39687017	GAAA	29.2	88	11
chr3	42110640	42110741	TGTTA	20.2	95	0
chr3	42111615	42111717	CTCCC	20.4	97	0
chr3	44716700	44716821	AGGA	30.2	89	3
chr3	49941075	49941186	AGAT	27.8	94	3
chr3	50869605	50869743	CTCCC	27.6	91	0
chr3	51725505	51725661	TTCC	38.8	92	3
chr3	51801426	51801560	TTTC	32.2	86	10
chr3	52060816	52060990	TCTT	43.2	88	5
chr3	52814120	52814305	TTC	61.7	86	6
chr3	54680104	54680233	TTCC	32.2	96	0
chr3	54856545	54856682	TTTC	33.8	97	2
chr3	57685055	57685193	GGGAG	27.6	87	0
chr3	61914361	61914483	TGTTA	24.2	96	1
chr3	62969747	62969853	AGAA	27.2	88	5
chr3	63451702	63451968	AAGA	66.5	95	3
chr3	66103235	66103335	TTTC	25	93	4
chr3	68165491	68165594	TTTC	26.8	92	7
chr3	70011751	70011861	TTCTCC	18.3	88	3
chr3	70667617	70667863	GAAA	60.8	87	7
chr3	72104824	72104947	TATC	31.5	88	4
chr3	72472681	72472826	AAAG	36.8	88	2
chr3	72666700	72666817	AGGA	29.2	87	3
chr3	72875324	72875445	AGAT	30.8	92	3
chr3	73059824	73059957	GTTAT	26.8	95	4
chr3	76173629	76173729	CCTT	23.8	90	8
chr3	76358430	76358538	TTTC	27.8	85	12
chr3	76865407	76865509	TTCC	25.5	95	0
chr3	76887532	76887866	TTTC	81.5	85	8
chr3	78317499	78317624	TCTT	31.2	88	6
chr3	81029614	81029758	ATAG	36.2	95	4
chr3	83211100	83211286	AAGA	47	96	2
chr3	84973943	84974114	GAAGAA	28.3	92	1
chr3	85015404	85015713	AAAG	75.8	87	6
chr3	86407515	86407859	TTTAT	68.6	99	0
chr3	87723625	87723784	TCTT	41.2	85	13
chr3	87945280	87945402	GATA	31	91	3
chr3	88522059	88522303	TTTC	61.5	86	6
chr3	95766382	95766498	AGGA	29	85	0
chr3	95772694	95772822	AGGA	32	88	0
chr3	95779309	95779421	AGGA	28	87	0
chr3	95792507	95792623	AGGA	29	85	0
chr3	95817595	95817707	AGGA	28	85	0
chr3	95823907	95824019	AGGA	28	85	0
chr3	95848974	95849090	AGGA	29	87	0
chr3	95861582	95861714	AGGA	33	89	3
chr3	97104841	97104990	CTTT	38.2	85	10
chr3	97462141	97462245	TATTG	20.8	97	0
chr3	100242759	100242938	TCTT	45.2	91	6
chr3	101894398	101894505	AAGG	26.8	90	3
chr3	103245106	103245214	ATATGT	18	98	0
chr3	103316996	103317112	TTCC	29	92	0
chr3	104718155	104718258	TCTA	26.2	88	7
chr3	105462379	105462488	AAGA	27.5	88	5
chr3	105854768	105854915	AAATA	29.4	97	0
chr3	106338361	106338585	AAAGA	43.6	87	6
chr3	108793995	108794101	GAGGGA	17.7	98	0
chr3	110488893	110488995	ATAG	25.2	90	5
chr3	111760610	111760820	GAAA	51.8	91	4
chr3	113204368	113204533	AAGA	42	86	8
chr3	114501109	114501320	AAG	70.3	91	1
chr3	115981721	115981822	AGAAC	20.4	96	2
chr3	117559886	117559989	GAAA	26.2	90	3
chr3	119404293	119404402	TATTT	21.8	98	0
chr3	119484861	119484967	AGATAT	17.7	96	0
chr3	122341798	122341917	GAA	39.3	89	1
chr3	122673911	122674067	AGAAT	30.2	88	5
chr3	123527595	123527719	GAA	41.7	95	1
chr3	124274816	124275024	GAAA	52	87	5
chr3	124474740	124474940	AGAA	49.8	91	4
chr3	126540708	126540821	TTCC	28.2	92	0
chr3	128342502	128342625	AAGA	30.5	88	4
chr3	128791597	128791730	AAAG	34	92	7
chr3	132281717	132281867	TCTT	38.2	85	11
chr3	132715494	132715600	AGGG	26.5	88	3
chr3	133998738	133998857	AAGA	29.2	90	3
chr3	135386051	135386228	GAA	59	85	0
chr3	136808921	136809187	GAAA	66.5	89	5
chr3	137144037	137144284	TTCT	61.5	87	7
chr3	138386112	138386247	GATA	34	86	7
chr3	138560507	138560619	AAAG	28	98	0
chr3	140497718	140497938	GAAA	55	93	1
chr3	140519396	140519589	AAAG	50	90	8
chr3	144081978	144082112	TTCC	33.5	87	3
chr3	144088489	144088646	AAAG	37.2	90	8
chr3	144226492	144226780	AAG	95.7	91	0
chr3	148505870	148506045	AAGG	42.5	90	5
chr3	149616669	149616795	GAT	42	85	0
chr3	149663195	149663383	GAAA	47	93	4
chr3	150130011	150130111	ATAG	25.8	86	6
chr3	151131974	151132177	AAAG	51	86	6
chr3	152871757	152871875	CTTC	29	89	3
chr3	152996339	152996458	CTCTGC	20	98	1
chr3	153832362	153832545	TCCCT	35.4	86	6
chr3	154119566	154119679	ATTTC	22.8	94	0
chr3	156212373	156212483	TCCT	27.2	92	1
chr3	158426952	158427062	ATATAG	18.3	88	7
chr3	160449526	160449636	TTCT	28.5	91	5
chr3	162794613	162794923	GAAA	76.8	87	4
chr3	162846507	162846791	TTTAT	55.6	87	11
chr3	164297294	164297397	ATCT	26	86	2
chr3	167264939	167265075	AGAT	34	94	2
chr3	167319063	167319174	TTCTA	22.6	88	3
chr3	168281875	168282020	AAGGA	29	100	0
chr3	169127945	169128049	GAAG	25.2	90	3
chr3	169211146	169211349	AGAA	49.8	87	9
chr3	172162249	172162524	AAAG	69	92	3
chr3	174547600	174547707	GGAGG	21.8	86	7
chr3	178461431	178461599	AAGA	42.8	88	8
chr3	179183913	179184029	GATA	29.8	86	6
chr3	180344101	180344207	TTCT	24.8	89	8
chr3	184622782	184622910	AAG	42.7	92	0
chr3	184789443	184789558	TTTC	27.8	92	5
chr3	185067893	185068094	AGAA	50	89	6
chr3	185475432	185475568	AGGA	34.2	87	4
chr3	187084008	187084158	GAAA	36	86	7
chr3	187528118	187528446	TCCT	81.8	90	1
chr3	188342261	188342448	AATAA	37.2	85	10
chr3	188830860	188830973	TCCT	28.8	89	3
chr3	189535925	189536032	AGAA	26.2	87	7
chr3	189670273	189670394	GAAG	30.2	91	0
chr3	189802520	189802623	TTCC	25.5	90	2
chr3	190960036	190960332	AAGA	74	88	5
chr3	192188150	192188393	GAAA	60.8	90	8
chr3	192782342	192782573	AGAA	59.2	86	9
chr3	193823521	193823765	GAAA	62.2	88	5
chr3	194549386	194549495	ATCT	27	90	1
chr3	195073895	195073995	TCTT	24.8	89	6
chr3	195263634	195263758	TCTT	31.5	90	6
chr3	196291891	196292048	CTTTT	31.8	91	5
chr3	197008938	197009158	GGAT	55	85	1
chr4	592640	592769	TTTC	33	85	4
chr4	4667251	4667481	ATCT	57.5	88	3
chr4	4672434	4672555	AAGG	30.2	98	0
chr4	5675762	5678135	ATAG	593.8	87	0
chr4	6749750	6749873	AAAG	31.2	95	3
chr4	7065367	7065509	TTTC	33.8	88	4
chr4	7154186	7154592	CATC	101.5	86	2
chr4	7845444	7845549	GAGGG	21	86	0
chr4	10513590	10513772	CTTT	45.5	92	4
chr4	13212543	13212752	AAGA	52.5	92	4
chr4	13286732	13287084	GAAA	87	89	4
chr4	13718732	13718849	TTTC	29.8	87	3
chr4	14824943	14825077	TGGGGA	22.5	88	10
chr4	21626189	21626291	GATA	27	85	7
chr4	21739144	21739257	AAAG	27.8	92	5
chr4	22163249	22163551	TAGA	76.2	85	5
chr4	22944836	22944972	CTTT	34	98	0
chr4	24640384	24640539	TTTC	39.2	88	7
chr4	25020207	25020310	AGAT	26.2	85	7
chr4	25477790	25477922	TTCC	33.5	96	3
chr4	25498961	25499086	TTTC	30.8	90	6
chr4	25535352	25535537	TTTC	47.2	89	8
chr4	26642020	26642187	TTCTTC	27.5	93	2
chr4	27179850	27180004	TCCT	38.5	87	5
chr4	28988293	28988466	AGAA	44	91	5
chr4	30049562	30049722	GAAA	40	91	7
chr4	30170149	30170272	GAAA	31.5	88	8
chr4	30361952	30362059	CTTTT	21	94	3
chr4	32264157	32264261	AGAT	26.2	85	9
chr4	33729147	33729275	TTTC	32.5	92	3
chr4	34549779	34550032	CTTT	62.8	94	1
chr4	34951105	34951226	TAGA	30.5	86	1
chr4	35983146	35983287	GAAA	35	95	1
chr4	37161219	37161330	TAGA	28.2	96	3
chr4	40165455	40165560	TTCC	26.8	85	11
chr4	40956086	40956279	GAAA	47.8	95	2
chr4	43342119	43342222	ATAG	26.2	87	3
chr4	44485145	44485247	TTTC	25.8	88	5
chr4	45070992	45071151	AAAG	39.8	90	5
chr4	47162787	47162902	ATAG	29.2	93	6
chr4	55740163	55740280	TCTA	30.5	86	8
chr4	56119791	56119924	AGAA	33.2	95	4
chr4	56227943	56228107	GAAA	40	89	2
chr4	56322669	56322776	AATAA	21.8	96	3
chr4	57372372	57372493	GAAGAA	20.2	98	0
chr4	57823660	57823785	CTTC	31	87	4
chr4	60126266	60126398	TTTC	33	86	6
chr4	61005345	61005684	TTTC	87.8	86	11
chr4	63377168	63377295	TCCT	31.2	88	6
chr4	63831053	63831199	TTTC	36.2	88	6
chr4	64052290	64052414	AGAA	29.5	87	12
chr4	64866739	64866861	TATC	30.2	88	4
chr4	71840766	71840958	TTCC	48.5	93	4
chr4	72237048	72237168	AAAG	29.2	86	11
chr4	72504833	72504951	GAAA	29	94	3
chr4	74232165	74232269	TTCC	25.8	95	1
chr4	76828057	76828173	TCTT	30	88	6
chr4	77757189	77757367	TTGCC	35.6	86	6
chr4	77939103	77939367	AAAG	66.8	88	6
chr4	79803395	79803495	TCTCCC	16.7	92	0
chr4	79949263	79949442	GCATA	35.6	91	3
chr4	83346158	83346313	AAGGA	31	94	3
chr4	84344109	84344227	TAGA	30.2	85	10
chr4	84732649	84732755	AAGG	26.5	96	0
chr4	89881907	89882045	AGGA	34.2	97	1
chr4	93607453	93607634	TTTC	45.8	94	4
chr4	93979922	93980041	GAAA	29.5	91	5
chr4	95332918	95333102	TCTT	46.2	90	6
chr4	96729214	96729378	CTC	54.7	86	0
chr4	98340851	98340960	CTTT	26.5	90	5
chr4	99484799	99484935	TTTTA	27.8	94	4
chr4	99963503	99963664	AAGA	39.5	91	3
chr4	100621149	100621288	AGAT	35.8	85	11
chr4	102149924	102150125	AAGA	51.5	86	7
chr4	103694222	103694344	TTTCC	24.6	91	4
chr4	104420568	104420758	AAAG	46.8	93	4
chr4	104438849	104439025	AAAG	44.2	88	7
chr4	104638824	104638946	AAGG	29.5	88	6
chr4	106889086	106889330	TCTT	61.2	91	5
chr4	108872186	108872343	AATAG	31.4	96	0
chr4	112020052	112020155	TATACA	17.2	94	0
chr4	112056681	112056787	AAGA	25.5	96	1
chr4	112706375	112706676	AGAA	75.5	85	5
chr4	118077830	118077979	AGAT	38.2	93	5
chr4	118625115	118625253	AAG	46	85	0
chr4	118816637	118816785	TCTA	39	85	12
chr4	121143374	121143577	AGAT	51.2	89	9
chr4	121738661	121738778	TCCC	29.2	88	0
chr4	122233050	122233169	AGAT	30.2	93	3
chr4	123671744	123671922	GAA	59.3	90	2
chr4	123855821	123855943	TCTT	29.8	85	9
chr4	126148615	126148750	TTTC	34.8	85	8
chr4	128018154	128018272	TATATG	20.5	88	7
chr4	129771393	129771519	AAGG	31.5	87	3
chr4	131676892	131677019	TTTC	31.5	92	4
chr4	132783201	132783371	TTCT	41.5	90	4
chr4	133118055	133118155	GAAG	25	93	0
chr4	139136000	139136185	AAAG	47	91	7
chr4	140645646	140645798	AGA	49.3	92	7
chr4	141218984	141219187	GAAGG	41.4	87	3
chr4	142634579	142634704	AGTTT	25	97	0
chr4	143117648	143117750	AAGA	25.5	90	4
chr4	143393837	143394017	AAAG	45.2	85	11
chr4	144319721	144319849	AAG	42.7	96	0
chr4	144675781	144675927	TTTC	38	86	10
chr4	144743697	144743804	ATCT	27.2	92	3
chr4	147685256	147685356	TCTA	25.2	89	2
chr4	148645759	148645882	AGGA	30.5	89	4
chr4	152079140	152079438	CTTT	73.2	85	9
chr4	154129063	154129591	AAAGG	103.2	87	8
chr4	155390185	155390291	GATA	26.5	90	0
chr4	156381394	156381561	TCTT	42	91	7
chr4	156440220	156440327	TAGA	27.5	90	5
chr4	156568205	156568527	TCT	107.3	90	2
chr4	157315136	157315313	TTTC	43.8	93	2
chr4	157710176	157710312	AGGA	34	89	0
chr4	157919517	157919632	AAAG	28.8	90	3
chr4	159359253	159359502	AAGAAG	41.3	98	0
chr4	159863457	159863563	AAGG	26.5	90	3
chr4	160957626	160957739	TTTC	27.8	94	1
chr4	161126667	161126805	GATA	34.5	97	0
chr4	162693303	162693405	TTTTA	20.4	97	0
chr4	163761058	163761286	ATCT	58	86	5
chr4	164692825	164692989	TTATG	33.6	92	4
chr4	166412109	166412302	GAAA	50.2	86	10
chr4	168211992	168212194	AAG	67.7	89	1
chr4	168220969	168221071	AGGA	25.8	88	5
chr4	171656281	171656412	GAAA	33.5	89	7
chr4	171818703	171818816	GGAA	28	90	1
chr4	175835064	175835291	TTTC	56.5	87	4
chr4	176361429	176361633	AAGG	50.8	86	5
chr4	177377833	177377941	AAAG	27.2	96	1
chr4	181836647	181836765	ATTCT	23.2	93	3
chr4	182301375	182301549	TCTT	44.2	90	3
chr4	183586793	183587093	TTTC	74.2	90	7
chr4	184077706	184077815	TCTA	27	88	5
chr4	186226506	186226645	AAAG	35.2	91	4
chr4	187653178	187653314	GATG	34	95	0
chr4	188214360	188214498	TATC	35.2	85	9
chr4	189326187	189326413	TTTC	57	91	5
chr5	4822576	4822714	GATA	34.2	95	1
chr5	5935710	5935932	GAGT	56.2	90	2
chr5	7528236	7528365	AGAA	32.5	90	7
chr5	9292860	9293451	AAGGA	120.6	90	4
chr5	9324562	9324751	ATAG	48.2	91	4
chr5	11870901	11871018	GAAA	29	89	6
chr5	12056770	12056921	TCTA	38.8	87	7
chr5	13294171	13294300	AGAT	32.8	89	6
chr5	13491297	13491430	CCTT	33	87	4
chr5	13981684	13981971	GAAA	71.5	95	0
chr5	14036587	14036739	AGGA	37.8	89	1
chr5	14863794	14863932	TTTC	34.8	90	7
chr5	17278713	17278822	TTTC	27.8	92	3
chr5	19038176	19038331	AGAA	38.8	85	6
chr5	19356695	19356824	AAAG	32.8	89	9
chr5	19721666	19721791	AAAG	30.2	85	9
chr5	20097141	20097448	AAAG	76	85	7
chr5	21352751	21352920	TTCC	41.5	89	3
chr5	21980104	21980262	ATCT	41	86	7
chr5	23162895	23162998	AAAG	26.2	96	3
chr5	23179048	23179150	AAAAT	20.8	95	4
chr5	24982403	24982509	TTTCT	22.4	90	7
chr5	27219134	27219496	GAAA	90.5	88	5
chr5	30153426	30153553	GGAA	32	86	7
chr5	31195505	31195605	AAAG	24.8	86	9
chr5	31202262	31202425	AAGAG	32.6	91	4
chr5	33248118	33248238	TTTC	30	89	3
chr5	34486492	34486616	AAGG	30.5	86	3
chr5	36317167	36317267	GAAG	24.8	91	2
chr5	36736770	36736963	TTTC	48.8	86	8
chr5	38270665	38270767	TTCC	25.5	86	4
chr5	40994810	40995008	AAAAT	38.8	90	4
chr5	41728190	41728371	CCTTC	36.2	91	3
chr5	42325582	42325715	CTTT	34	92	7
chr5	42729700	42729869	GAAA	42.2	85	10
chr5	43984754	43984911	TCT	51.7	87	2
chr5	44941893	44942826	AAAG	231.8	86	9
chr5	45306243	45306392	TCTA	38	92	6
chr5	46157157	46157265	GAA	36	92	0
chr5	54000032	54000287	TTTCC	50.2	91	6
chr5	55820114	55820316	TAGA	52	89	7
chr5	56029951	56030255	AAGA	75.5	92	3
chr5	56033161	56033326	GAAGAA	27.2	93	3
chr5	57729587	57729722	CATC	34.2	86	3
chr5	57859279	57859493	TCTT	53.5	87	7
chr5	58932581	58932749	GATA	42.5	85	7
chr5	59707509	59707699	AAAG	48.2	86	5
chr5	60486957	60487166	AAG	67.7	90	5
chr5	60654876	60654980	TATC	26.5	86	3
chr5	60881376	60881506	AAAG	33.5	89	9
chr5	61015324	61015451	AGAT	31.5	95	1
chr5	61538217	61538340	AAAG	31.8	88	9
chr5	62324711	62324834	CCTT	30.5	93	1
chr5	62652419	62652535	GAAG	28.8	92	1
chr5	63006981	63007117	AAAG	34.8	89	7
chr5	64272060	64272179	ATCT	30.5	94	5
chr5	65489929	65490066	ATAG	34.5	90	6
chr5	66141416	66141566	AAGG	36.5	86	7
chr5	66694528	66694691	ATCT	42.5	91	7
chr5	68418991	68419168	AAAG	42.8	85	7
chr5	70533358	70533514	AAGG	38.2	86	3
chr5	70650612	70650747	TCCT	33.2	89	3
chr5	71039888	71040044	AAGG	38.2	86	3
chr5	71180191	71180322	TCCT	32.2	89	3
chr5	71768126	71768281	AAGG	38.2	87	2
chr5	72217417	72217578	TTTC	39.5	88	6
chr5	74218754	74218871	TTCTT	23.4	100	0
chr5	75229750	75229857	AAAAT	21.6	88	9
chr5	75798967	75799131	TTTC	40.8	93	1
chr5	76978450	76978600	TTTC	38	87	12
chr5	77195882	77195982	AGGA	25	88	8
chr5	78798724	78798870	GAAA	37.5	85	10
chr5	79664034	79664864	GGAAG	165.8	99	0
chr5	80978417	80978535	TTTC	29.8	93	5
chr5	83078188	83078354	TTC	55.3	87	4
chr5	84649313	84649450	CTTTC	27	92	5
chr5	85027979	85028143	AAAGA	32.4	89	7
chr5	85954309	85954496	AAG	62.7	87	5
chr5	86084669	86084784	CCTT	28.5	87	5
chr5	86477876	86477990	TTATT	23.4	92	5
chr5	86831327	86831444	GTTAT	24	91	5
chr5	87499742	87499868	AAAG	29.8	92	7
chr5	89157457	89157569	TCC	37.7	90	1
chr5	91207940	91208047	AAAAT	21.2	92	7
chr5	91666376	91666511	GAAG	34.2	96	3
chr5	91704950	91705061	AGAA	28.8	90	7
chr5	92178577	92178680	TATC	25.8	91	0
chr5	92187086	92187188	TTCC	26	90	4
chr5	92801190	92801306	CCTT	29	88	0
chr5	93338789	93338890	TAGA	25.5	86	6
chr5	93485067	93485322	AAG	84.7	88	2
chr5	93873454	93873560	ATAG	26.8	90	1
chr5	96925947	96926049	AAAG	25.8	92	5
chr5	98783872	98784023	TAGA	38.2	89	4
chr5	100520691	100520817	AAAAT	25.2	94	3
chr5	103288773	103288886	TTTC	28.2	91	7
chr5	103769733	103769881	TTTC	36.5	95	2
chr5	106438242	106438449	GAAA	50.8	92	6
chr5	111034864	111035003	AAAG	33.8	90	8
chr5	111211270	111211371	AGAT	25.2	91	0
chr5	117296182	117296331	TTTC	36.8	85	7
chr5	117963392	117963626	TTCT	59.2	86	10
chr5	119289636	119289773	AAAG	34.8	91	5
chr5	120545871	120545988	TTTC	31	85	11
chr5	123100761	123100871	AAAG	28.8	89	9
chr5	123285309	123285447	GAAGAA	23	93	0
chr5	125195787	125195915	TCCT	31.5	85	7
chr5	125867895	125868092	TCTT	50.2	85	7
chr5	127154723	127154860	AAGG	34	91	1
chr5	127829714	127829873	TCTT	39.5	91	1
chr5	128014673	128014961	AGAA	70.2	86	9
chr5	132800688	132800846	TTC	52.7	91	2
chr5	139219486	139219657	TTTC	43.2	91	4
chr5	140291909	140292094	TCTT	45.8	91	2
chr5	141800272	141800537	AAAG	64.8	91	6
chr5	143482275	143482383	CCTTTC	18.2	85	9
chr5	143993064	143993342	TTTC	67.8	90	4
chr5	144505041	144505403	TTTC	91.8	93	2
chr5	144507407	144507529	TATC	31.2	95	4
chr5	154007374	154007481	TTCT	26.5	86	5
chr5	155117418	155117630	AGAAG	42.4	92	4
chr5	155949213	155949313	TCTCTA	16.7	89	0
chr5	157420305	157420482	AAAG	44.2	85	6
chr5	158923774	158923884	AGAT	28.2	87	5
chr5	159498570	159498731	GAAA	40.2	85	11
chr5	160751902	160752020	CCTT	29.8	88	5
chr5	162262210	162262332	AAAG	30.5	96	0
chr5	163232336	163232462	TCTA	32.2	88	4
chr5	168650177	168650304	GAAG	29.8	87	10
chr5	168937827	168937930	TTTC	25	94	5
chr5	170828460	170828618	TTTC	38.2	91	5
chr5	170906163	170906305	AAAG	35.5	88	8
chr5	171128526	171128652	TGGTG	24.8	91	3
chr5	171373699	171374526	ACC	275.3	85	0
chr5	172597176	172597391	GAAA	53.5	88	9
chr5	173518649	173518851	GAAA	48	88	11
chr5	173743551	173743708	TCTT	38.8	85	13
chr5	173744931	173745091	TTCC	39.8	85	1
chr5	174056997	174057204	TTTC	52.2	87	7
chr5	174324176	174324388	AAAG	53	92	3
chr5	174395169	174395342	TTTC	43.5	97	1
chr5	174654536	174655438	CTAT	231	87	4
chr5	174699964	174700169	TCCA	50.8	85	3
chr5	175354770	175354880	CATC	27.5	92	0
chr5	175657786	175657945	GAAGG	31.6	94	1
chr5	175810358	175810511	AGAA	38.5	94	3
chr5	176919424	176919728	CATC	76	87	1
chr5	177352515	177352695	AAAG	45.2	96	1
chr5	177459754	177459877	ATACC	23.8	90	6
chr5	177701448	177701551	TTTC	24.8	92	7
chr5	177869991	177870193	AAAG	49.8	92	6
chr6	988508	988682	AAGA	43.2	86	5
chr6	2664009	2664117	CTC	36.3	85	5
chr6	2850873	2851033	TTTC	41.2	85	10
chr6	5678699	5678809	GAAG	27.5	90	0
chr6	6895341	6895448	AAG	35.7	92	3
chr6	11164563	11164676	TTCC	26.5	92	5
chr6	12216418	12216711	TTTC	72.8	90	4
chr6	12496948	12497074	CCTT	31.5	95	0
chr6	12869028	12869128	GGAA	25.8	86	6
chr6	13425985	13426094	TTTC	26.8	86	3
chr6	13635534	13635724	TTTC	47.8	91	7
chr6	14255370	14255483	CTTC	28	92	5
chr6	14957610	14957793	AAAG	45.5	93	3
chr6	14998259	14998549	AAGA	71.8	86	7
chr6	15971741	15972495	AAG	251.3	85	5
chr6	19216600	19216854	AAAG	62.8	92	3
chr6	19813203	19813393	AAAG	47	86	10
chr6	20628709	20628865	TTCC	38.5	89	5
chr6	23900153	23900629	TTC	158.7	90	7
chr6	25798217	25798367	AGAA	38.5	85	10
chr6	26578964	26579135	TTTC	41.8	85	8
chr6	26616664	26616824	AAG	53.3	85	4
chr6	26659275	26659446	AAAG	41.8	85	9
chr6	26821995	26822151	AAGG	38.5	86	2
chr6	29050873	29050992	TATC	30.2	88	6
chr6	29443040	29443151	CTTCTT	18.5	98	0
chr6	31920280	31920403	AAAG	30.8	91	4
chr6	32095598	32095837	TTCC	59.8	92	0
chr6	33315034	33315253	AAAG	55	86	8
chr6	37866383	37866512	TTC	42.7	87	1
chr6	38091272	38091374	AAGA	24.5	90	7
chr6	38529868	38530004	CTTT	34.2	91	4
chr6	41472506	41472621	AGGA	28.8	92	0
chr6	42017087	42017193	TCTA	27.2	85	9
chr6	42106076	42106208	AAG	41.3	88	11
chr6	44290841	44290943	AAATA	20.6	97	2
chr6	46581898	46582097	TCTTCT	33.2	95	0
chr6	46714706	46714857	TCTT	38.2	94	2
chr6	46980201	46980367	TTTC	41.8	88	7
chr6	47756465	47756579	CTAT	29	92	3
chr6	48795427	48795789	GAAA	92.2	87	7
chr6	48911597	48911714	TTTC	28.8	93	3
chr6	48986523	48986695	CTTT	41	88	9
chr6	50518889	50519049	TAGA	41.5	85	9
chr6	50551256	50551426	AAG	56.3	92	1
chr6	51222433	51222652	AAAG	56	90	6
chr6	51828261	51828721	AAGG	116	91	1
chr6	52011267	52011394	AAAG	32.8	89	9
chr6	52172041	52172320	GAAA	69	89	4
chr6	53092985	53093085	TATATC	17	89	4
chr6	53505884	53506085	AAAG	49	95	2
chr6	54671625	54671749	TTTC	29.8	95	1
chr6	54897461	54897630	TTCT	43.5	85	5
chr6	64578020	64578165	AAAG	33.8	94	4
chr6	68400538	68400662	TATTT	25.2	88	9
chr6	71791477	71791612	TTTC	33.8	92	5
chr6	73700240	73700358	TATATG	19.7	98	0
chr6	74240250	74240387	AGAT	35.2	94	5
chr6	82889526	82889669	GAAA	36.2	86	8
chr6	83157678	83157803	GGAAA	24.8	88	9
chr6	83161188	83161293	ATAG	26.2	98	0
chr6	83518051	83518232	CTTT	46	87	5
chr6	83909177	83909287	GGAA	28	93	3
chr6	85308150	85308259	TTTAT	22.2	96	1
chr6	85472316	85472484	TTTC	42.8	90	5
chr6	88251181	88251327	AAAG	36.8	87	4
chr6	96886990	96887116	AAAGA	24.4	88	6
chr6	99643026	99643156	TTTC	33.5	90	4
chr6	101586297	101586549	AAGA	63.2	89	6
chr6	103150798	103150898	TATC	25	91	0
chr6	103656928	103657046	TATAA	22.8	93	6
chr6	110294195	110294300	TTATG	20.6	93	3
chr6	111094281	111094467	TCTTCT	31	98	0
chr6	113133175	113133346	TTCC	42.8	86	2
chr6	113374277	113374405	TTTC	32	93	3
chr6	114456525	114456668	TTC	48	92	1
chr6	114495732	114495892	TCTT	41.8	91	8
chr6	114766201	114766309	TTCT	26.5	92	3
chr6	119397801	119397908	GAAG	26.2	92	3
chr6	119927355	119927484	TTTAT	25.8	98	0
chr6	121647682	121647784	TTATT	20.4	100	0
chr6	122747034	122747162	TTCC	30.8	86	7
chr6	126449243	126449450	AAAG	50.8	85	11
chr6	128306731	128306945	AAAG	52.8	88	9
chr6	128976744	128976889	GATA	37.8	89	8
chr6	131081449	131081571	GAAG	30.8	91	4
chr6	132873365	132873578	CTTT	53.2	93	3
chr6	133006298	133006415	TATATC	18.8	93	6
chr6	134763708	134763855	AAG	49.3	87	4
chr6	135346567	135346688	AGGA	30.2	94	0
chr6	135420508	135420633	AAAG	31.5	85	10
chr6	135590800	135590962	CCTT	40.5	88	2
chr6	137644858	137645064	AAG	67.3	88	9
chr6	139217692	139217863	TTTC	42.8	90	4
chr6	140281521	140281744	CTTT	55	96	2
chr6	140708079	140708192	TTCC	28.2	94	0
chr6	141746384	141746485	TCTT	25.2	95	4
chr6	142373304	142373489	TTCC	45.2	88	6
chr6	143023859	143023970	GAAG	27.8	85	3
chr6	143252664	143252833	TTTC	42.2	96	0
chr6	143985944	143986064	TCTT	29.5	90	3
chr6	144564712	144564822	TCCA	27.2	88	1
chr6	145296038	145296165	TTCCT	25.4	100	0
chr6	147463896	147464084	CTTT	47.2	91	5
chr6	149503193	149503307	TCTT	28	87	10
chr6	149906974	149907079	CTCCT	20.6	92	3
chr6	150242813	150242979	TTTC	42.2	85	8
chr6	152425588	152425772	TTCC	46.5	87	8
chr6	155165190	155165331	TCTTCT	23.3	94	1
chr6	156127686	156127802	CTCTT	23.2	92	3
chr6	156220639	156220859	CCCTC	44.8	86	3
chr6	156943079	156943303	TTCC	54.8	88	5
chr6	157197107	157197276	GAAA	42.2	92	5
chr6	157393605	157393735	AAAGG	25.4	93	4
chr6	160379157	160379450	TTTC	73.2	91	5
chr6	160692879	160692988	ATAGC	21.8	87	3
chr6	161837176	161837324	TTC	49.7	91	1
chr6	163049596	163049722	ATCC	31.2	91	3
chr6	163947887	163948012	TCCTC	25.2	90	4
chr6	164633479	164633608	AGAA	33.5	88	7
chr6	165003307	165003408	TTTC	24.8	93	4
chr6	166305468	166305577	GAAA	27	90	5
chr6	167311334	167311536	AAGA	52.5	88	7
chr6	168222458	168222561	AGGGG	20.6	95	0
chr6	169664572	169664722	TTCTTC	25	97	0
chr6	171935458	171935569	GCA	37	94	0
chr7	4507883	4508109	AAAG	55.8	93	4
chr7	4719737	4719900	TCTT	40.5	96	1
chr7	5008706	5009155	CTAT	113	87	5
chr7	7616205	7616317	AGGA	28	87	3
chr7	10753345	10753530	AAAG	46.2	89	5
chr7	10965669	10965813	ATAG	37.2	93	6
chr7	12279453	12279554	TAGA	25.2	87	4
chr7	13334154	13334667	TTTC	128.8	95	4
chr7	14902088	14902281	AAAG	47.8	85	10
chr7	16099277	16099431	GAAG	38.2	96	1
chr7	16384520	16384645	AAGA	32	90	4
chr7	16840281	16840448	GAAG	42.8	85	7
chr7	18953952	18954115	AAGAAG	27.2	91	2
chr7	20816991	20817102	TTTC	28.8	85	10
chr7	21926003	21926186	TTTC	46	91	5
chr7	23504724	23504831	AAGA	26.5	90	1
chr7	27602943	27603076	GGGATG	22.2	97	0
chr7	28248194	28248417	AAAAGG	39.8	92	6
chr7	30624493	30624701	CTTT	50	92	5
chr7	34350758	34350878	TAGA	30	85	6
chr7	36657493	36657676	TCTT	45.2	88	6
chr7	38023596	38023701	GAAA	27.2	90	7
chr7	38046445	38046578	ATCT	33.8	88	3
chr7	38338072	38338190	TTCT	29.8	88	6
chr7	40534827	40535020	CTTT	48	96	3
chr7	40930284	40930422	TATC	34.2	91	4
chr7	41012187	41012300	TTTC	28.5	92	5
chr7	41980123	41980250	AAGG	32	86	4
chr7	42127017	42127142	AAGA	31.8	95	3
chr7	42892201	42892385	AAG	61.7	98	1
chr7	43849323	43849585	AAAG	65.8	92	5
chr7	44908068	44908213	AAGA	36.5	90	4
chr7	45071439	45071558	AGAG	29.8	98	0
chr7	46941789	46941912	AAGG	30.8	91	6
chr7	47233996	47234123	TTTC	32.5	85	10
chr7	49564753	49564864	GGAA	27.8	85	3
chr7	52511573	52511765	AAGA	47.5	85	12
chr7	57935070	57935174	CTTT	26	94	0
chr7	67760617	67760764	AGAA	37.2	90	5
chr7	68404294	68404418	TTATG	25	98	1
chr7	68960975	68961115	CCTT	35	89	2
chr7	69545588	69545767	AAAG	45.5	86	7
chr7	71447180	71447298	AATAC	23.6	94	0
chr7	72540017	72540158	TCCT	35.2	92	5
chr7	72810612	72810757	AAAAT	28.6	90	5
chr7	72839612	72839756	TGGA	36	91	0
chr7	73605492	73605627	AGGG	32.8	85	5
chr7	75049532	75049787	CCTT	62	87	4
chr7	76018046	76018180	AAGA	33	91	2
chr7	76334039	76334177	TCTT	34	93	2
chr7	80387889	80388087	GAAA	49.5	96	0
chr7	82489652	82489920	CCTT	64	89	3
chr7	83437434	83437544	GAAG	26.8	87	7
chr7	85940754	85941102	GAA	116.3	93	1
chr7	89303500	89303603	AAAG	25.8	91	3
chr7	90647925	90648050	TAGA	31.5	95	1
chr7	91456656	91456787	AAGG	32.5	96	1
chr7	91869888	91869994	TTCC	26.5	88	0
[truncated: 372 more rows]
