# Supplementary material for: Haplotyping SNPs for allele-specific gene editing of the expanded huntingtin allele using long-read sequencing
Source: HGG Adv. 2022 Sep 26;4(1):100146. doi: 10.1016/j.xhgg.2022.100146 (PMC9574884; doi:10.1016/j.xhgg.2022.100146)
Supplement: Table S11. Detailed information of the CHDI cohort — Race, sex, region, and CAG repeat size (measured by PCR-based Fragment Analysis) of each subject are shown. Subjects are deidentified. This information was provided by the CHDI foundation. [file mmc5.xlsx]

## Sheet: Table S11
Table S11. Detailed information of the CHDI cohort. Race, sex, region, and CAG repeat size (measured by PCR-based Fragment Analysis) of each subject are shown. Subjects are deidentified. This information was provided by the CHDI foundation.
Sample_ID	Region	Sex	Race	CAG repeat size 1	CAG repeat size 2
CHDI-PLATE1-A10	Australasia	m	Caucasian	21	45
CHDI-PLATE1-A12	Northern America	f	Caucasian	18	43
CHDI-PLATE1-A4	Northern America	f	Caucasian	20	42
CHDI-PLATE1-A5	Northern America	m	Caucasian	>28	41
CHDI-PLATE1-A6	Northern America	f	Caucasian	18	48
CHDI-PLATE1-A8	Northern America	f	Caucasian	28	41
CHDI-PLATE1-B10	Australasia	m	Caucasian	26	51
CHDI-PLATE1-B11	Northern America	f	Caucasian	17	48
CHDI-PLATE1-B2	Northern America	m	Caucasian	20	62
CHDI-PLATE1-B9	Northern America	m	Caucasian	22	41
CHDI-PLATE1-C1	Northern America	f	Caucasian	17	43
CHDI-PLATE1-C10	Australasia	f	Caucasian	17	43
CHDI-PLATE1-C11	Northern America	f	Caucasian	17	49
CHDI-PLATE1-C12	Northern America	m	Caucasian	23	40
CHDI-PLATE1-C3	Northern America	f	American Black	15	50
CHDI-PLATE1-C4	Northern America	m	Caucasian	17	42
CHDI-PLATE1-C5	Northern America	f	Caucasian	17	45
CHDI-PLATE1-C6	Northern America	f	Caucasian	18	41
CHDI-PLATE1-C8	Northern America	m	Hispanic or Latino Origin	16	50
CHDI-PLATE1-D1	Northern America	f	Caucasian	26	44
CHDI-PLATE1-D10	Northern America	m	Caucasian	15	42
CHDI-PLATE1-D11	Northern America	m	Caucasian	17	45
CHDI-PLATE1-D12	Latin America	f	Hispanic or Latino Origin	18	43
CHDI-PLATE1-D2	Northern America	m	Caucasian	19	44
CHDI-PLATE1-D3	Northern America	f	Caucasian	24	44
CHDI-PLATE1-D5	Northern America	m	Caucasian	20	44
CHDI-PLATE1-D9	Northern America	m	Caucasian	20	49
CHDI-PLATE1-E1	Northern America	m	Caucasian	18	40
CHDI-PLATE1-E10	Northern America	m	Caucasian	24	43
CHDI-PLATE1-E11	Northern America	m	Caucasian	17	42
CHDI-PLATE1-E12	Northern America	f	American Black	19	45
CHDI-PLATE1-E2	Northern America	f	Caucasian	12	46
CHDI-PLATE1-E3	Northern America	f	Caucasian	18	40
CHDI-PLATE1-E4	Northern America	f	Caucasian	19	44
CHDI-PLATE1-E6	Northern America	f	Caucasian	17	45
CHDI-PLATE1-E8	Northern America	f	Caucasian	20	40
CHDI-PLATE1-E9	Northern America	f	Caucasian	24	45
CHDI-PLATE1-F1	Northern America	m	Caucasian	>28	54
CHDI-PLATE1-F10	Australasia	f	Caucasian	18	43
CHDI-PLATE1-F11	Northern America	m	Caucasian	19	43
CHDI-PLATE1-F12	Northern America	m	Caucasian	19	41
CHDI-PLATE1-F2	Northern America	m	Asian	17	42
CHDI-PLATE1-F3	Northern America	f	Caucasian	18	43
CHDI-PLATE1-F5	Northern America	m	Caucasian	27	43
CHDI-PLATE1-F8	Northern America	f	Caucasian	16	40
CHDI-PLATE1-F9	Northern America	f	Caucasian	12	42
CHDI-PLATE1-G1	Northern America	m	Caucasian	22	40
CHDI-PLATE1-G10	Northern America	m	Caucasian	23	40
CHDI-PLATE1-G11	Northern America	f	Caucasian	20	43
CHDI-PLATE1-G12	Northern America	f	Caucasian	18	46
CHDI-PLATE1-G3	Australasia	m	Caucasian	17	45
CHDI-PLATE1-G4	Northern America	m	Caucasian	17	43
CHDI-PLATE1-G5	Northern America	f	Mixed	17	41
CHDI-PLATE1-G6	Northern America	m	Caucasian	17	43
CHDI-PLATE1-G7	Northern America	m	Caucasian	24	41
CHDI-PLATE1-G8	Northern America	m	Mixed	15	49
CHDI-PLATE1-H1	Northern America	m	Asian	16	47
CHDI-PLATE1-H10	Northern America	f	Other	20	43
CHDI-PLATE1-H11	Northern America	f	Caucasian	20	42
CHDI-PLATE1-H12	Northern America	f	Caucasian	17	44
CHDI-PLATE1-H2	Northern America	m	Caucasian	17	43
CHDI-PLATE1-H3	Northern America	f	Caucasian	20	43
CHDI-PLATE1-H4	Northern America	f	Caucasian	17	55
CHDI-PLATE1-H5	Northern America	f	Caucasian	18	42
CHDI-PLATE1-H7	Northern America	f	Caucasian	17	44
CHDI-PLATE1-H8	Northern America	m	Caucasian	18	47
CHDI-PLATE1-H9	Northern America	f	Caucasian	15	41
CHDI-PLATE10-A1	Northern America	m	Caucasian	22	45
CHDI-PLATE10-A10	Northern America	f	Caucasian	19	46
CHDI-PLATE10-A11	Latin America	m	Caucasian	15	42
CHDI-PLATE10-A12	Northern America	m	Hispanic or Latino Origin	16	44
CHDI-PLATE10-A2	Northern America	f	Caucasian	22	54
CHDI-PLATE10-A3	Northern America	m	Other	19	41
CHDI-PLATE10-A5	Northern America	m	Caucasian	15	55
CHDI-PLATE10-A6	Northern America	f	Asian	17	40
CHDI-PLATE10-A7	Latin America	f	Hispanic or Latino Origin	18	40
CHDI-PLATE10-A8	Australasia	m	Caucasian	15	47
CHDI-PLATE10-A9	Northern America	f	Caucasian	17	46
CHDI-PLATE10-B1	Northern America	m	Caucasian	28	44
CHDI-PLATE10-B10	Northern America	f	Caucasian	20	44
CHDI-PLATE10-B11	Northern America	f	Caucasian	17	43
CHDI-PLATE10-B12	Northern America	f	Caucasian	15	44
CHDI-PLATE10-B2	Northern America	m	Caucasian	15	43
CHDI-PLATE10-B3	Northern America	f	Caucasian	18	42
CHDI-PLATE10-B4	Australasia	f	Caucasian	10	45
CHDI-PLATE10-B5	Australasia	f	Caucasian	19	42
CHDI-PLATE10-B6	Australasia	m	Caucasian	17	47
CHDI-PLATE10-B7	Latin America	f	Hispanic or Latino Origin	21	45
CHDI-PLATE10-B8	Latin America	f	Hispanic or Latino Origin	16	45
CHDI-PLATE10-B9	Australasia	m	Caucasian	20	42
CHDI-PLATE10-C1	Northern America	m	Asian	17	43
CHDI-PLATE10-C10	Australasia	m	Caucasian	19	41
CHDI-PLATE10-C11	Northern America	m	Caucasian	18	41
CHDI-PLATE10-C12	Latin America	m	Hispanic or Latino Origin	18	43
CHDI-PLATE10-C2	Northern America	f	Caucasian	17	41
CHDI-PLATE10-C3	Northern America	m	Caucasian	18	43
CHDI-PLATE10-C4	Australasia	m	Caucasian	17	41
CHDI-PLATE10-C5	Northern America	m	Caucasian	17	41
CHDI-PLATE10-C7	Latin America	f	Hispanic or Latino Origin	21	43
CHDI-PLATE10-C8	Northern America	m	Caucasian	18	46
CHDI-PLATE10-C9	Northern America	f	Caucasian	20	42
CHDI-PLATE10-D1	Northern America	m	Caucasian	18	42
CHDI-PLATE10-D10	Australasia	f	Caucasian	20	44
CHDI-PLATE10-D11	Latin America	m	Hispanic or Latino Origin	19	42
CHDI-PLATE10-D12	Northern America	f	Caucasian	24	42
CHDI-PLATE10-D2	Northern America	f	Caucasian	21	44
CHDI-PLATE10-D3	Australasia	f	Caucasian	18	58
CHDI-PLATE10-D6	Australasia	m	Caucasian	17	45
CHDI-PLATE10-D9	Australasia	m	Caucasian	20	41
CHDI-PLATE10-E1	Northern America	f	Caucasian	>28	47
CHDI-PLATE10-E10	Australasia	f	Caucasian	17	42
CHDI-PLATE10-E11	Northern America	m	Caucasian	18	43
CHDI-PLATE10-E2	Northern America	f	Caucasian	15	44
CHDI-PLATE10-E3	Northern America	f	American Indian	19	43
CHDI-PLATE10-E4	Northern America	f	Caucasian	17	44
CHDI-PLATE10-E5	Northern America	m	American Black	19	63
CHDI-PLATE10-E6	Australasia	f	Caucasian	14	53
CHDI-PLATE10-E7	Northern America	f	Caucasian	25	44
CHDI-PLATE10-E8	Latin America	f	Hispanic or Latino Origin	15	46
CHDI-PLATE10-F1	Northern America	f	Caucasian	21	47
CHDI-PLATE10-F10	Australasia	m	Caucasian	17	42
CHDI-PLATE10-F11	Northern America	m	Hispanic or Latino Origin	20	47
CHDI-PLATE10-F12	Northern America	f	Caucasian	18	41
CHDI-PLATE10-F3	Latin America	f	Hispanic or Latino Origin	17	44
CHDI-PLATE10-F4	Northern America	f	Caucasian	20	40
CHDI-PLATE10-F5	Northern America	f	Hispanic or Latino Origin	15	50
CHDI-PLATE10-F6	Latin America	m	Hispanic or Latino Origin	17	42
CHDI-PLATE10-F7	Australasia	f	Caucasian	12	42
CHDI-PLATE10-F8	Northern America	f	Caucasian	20	49
CHDI-PLATE10-F9	Northern America	f	Caucasian	18	42
CHDI-PLATE10-G1	Northern America	f	American Black	21	51
CHDI-PLATE10-G10	Northern America	f	Caucasian	18	40
CHDI-PLATE10-G11	Northern America	f	Caucasian	16	43
CHDI-PLATE10-G12	Northern America	f	Caucasian	20	44
CHDI-PLATE10-G2	Latin America	f	Caucasian	14	45
CHDI-PLATE10-G3	Australasia	m	Caucasian	15	41
CHDI-PLATE10-G4	Northern America	f	Caucasian	17	42
CHDI-PLATE10-G7	Northern America	f	American Black	17	58
CHDI-PLATE10-G8	Northern America	m	Caucasian	19	43
CHDI-PLATE10-G9	Australasia	f	Mixed	19	42
CHDI-PLATE10-H1	Northern America	f	Caucasian	17	42
CHDI-PLATE10-H2	Northern America	m	Caucasian	20	46
CHDI-PLATE10-H3	Northern America	m	Caucasian	23	45
CHDI-PLATE10-H4	Australasia	f	Caucasian	17	41
CHDI-PLATE10-H5	Latin America	m	Hispanic or Latino Origin	16	45
CHDI-PLATE10-H6	Northern America	m	Caucasian	21	51
CHDI-PLATE10-H7	Australasia	f	Caucasian	26	43
CHDI-PLATE10-H8	Australasia	m	Caucasian	25	47
CHDI-PLATE10-H9	Northern America	f	Caucasian	19	45
CHDI-PLATE2-A1	Australasia	m	Caucasian	17	42
CHDI-PLATE2-A10	Australasia	f	Caucasian	18	43
CHDI-PLATE2-A11	Northern America	f	Caucasian	22	41
CHDI-PLATE2-A12	Northern America	f	Caucasian	17	41
CHDI-PLATE2-A2	Australasia	m	Caucasian	18	42
CHDI-PLATE2-A3	Australasia	m	Caucasian	17	42
CHDI-PLATE2-A4	Northern America	f	Caucasian	19	43
CHDI-PLATE2-A5	Northern America	m	Caucasian	17	48
CHDI-PLATE2-A6	Northern America	m	Caucasian	19	49
CHDI-PLATE2-A7	Northern America	f	Hispanic or Latino Origin	17	45
CHDI-PLATE2-A8	Northern America	m	Caucasian	15	45
CHDI-PLATE2-A9	Latin America	f	Hispanic or Latino Origin	19	45
CHDI-PLATE2-B1	Australasia	f	Caucasian	18	48
CHDI-PLATE2-B10	Northern America	m	Caucasian	17	43
CHDI-PLATE2-B11	Latin America	f	Hispanic or Latino Origin	22	46
CHDI-PLATE2-B12	Australasia	f	Caucasian	19	41
CHDI-PLATE2-B2	Australasia	m	Caucasian	17	44
CHDI-PLATE2-B3	Latin America	f	Hispanic or Latino Origin	17	46
CHDI-PLATE2-B4	Northern America	f	Caucasian	17	43
CHDI-PLATE2-B6	Northern America	f	Caucasian	25	41
CHDI-PLATE2-B8	Australasia	m	Caucasian	18	43
CHDI-PLATE2-B9	Australasia	f	Caucasian	18	40
CHDI-PLATE2-C1	Northern America	f	Caucasian	24	41
CHDI-PLATE2-C10	Australasia	f	Caucasian	22	43
CHDI-PLATE2-C11	Northern America	f	Caucasian	20	44
CHDI-PLATE2-C12	Australasia	f	Caucasian	19	42
CHDI-PLATE2-C2	Northern America	m	Caucasian	20	42
CHDI-PLATE2-C3	Northern America	m	Caucasian	18	42
CHDI-PLATE2-C5	Australasia	f	Caucasian	>28	44
CHDI-PLATE2-C6	Northern America	f	Caucasian	24	48
CHDI-PLATE2-C8	Northern America	m	Caucasian	19	42
CHDI-PLATE2-C9	Northern America	f	Caucasian	17	61
CHDI-PLATE2-D1	Northern America	f	Caucasian	20	42
CHDI-PLATE2-D11	Northern America	m	Caucasian	28	42
CHDI-PLATE2-D12	Northern America	m	Asian	17	44
CHDI-PLATE2-D2	Latin America	f	Caucasian	22	53
CHDI-PLATE2-D3	Latin America	f	Caucasian	20	50
CHDI-PLATE2-D5	Australasia	f	Caucasian	22	44
CHDI-PLATE2-D6	Australasia	m	Caucasian	20	57
CHDI-PLATE2-D9	Australasia	f	Caucasian	20	41
CHDI-PLATE2-E1	Australasia	m	Caucasian	9	41
CHDI-PLATE2-E10	Northern America	m	American Black	17	44
CHDI-PLATE2-E11	Northern America	f	Hispanic or Latino Origin	18	45
CHDI-PLATE2-E12	Northern America	f	Caucasian	28	40
CHDI-PLATE2-E2	Northern America	f	Caucasian	15	49
CHDI-PLATE2-E3	Northern America	m	Caucasian	17	43
CHDI-PLATE2-E6	Northern America	f	Caucasian	>28	41
CHDI-PLATE2-F1	Australasia	f	Caucasian	16	40
CHDI-PLATE2-F10	Northern America	m	Caucasian	18	59
CHDI-PLATE2-F11	Australasia	m	Caucasian	18	41
CHDI-PLATE2-F12	Australasia	m	Caucasian	15	47
CHDI-PLATE2-F2	Northern America	m	Caucasian	20	43
CHDI-PLATE2-F7	Australasia	f	Caucasian	17	40
CHDI-PLATE2-F8	Northern America	f	Caucasian	19	42
CHDI-PLATE2-F9	Australasia	f	Caucasian	18	40
CHDI-PLATE2-G1	Northern America	m	Caucasian	16	44
CHDI-PLATE2-G10	Australasia	f	Caucasian	24	43
CHDI-PLATE2-G11	Northern America	f	Caucasian	21	46
CHDI-PLATE2-G12	Australasia	m	Caucasian	18	40
CHDI-PLATE2-G2	Australasia	f	Caucasian	>28	43
CHDI-PLATE2-G3	Latin America	f	Hispanic or Latino Origin	17	>70
CHDI-PLATE2-G5	Northern America	f	Caucasian	19	43
CHDI-PLATE2-G7	Northern America	f	Caucasian	21	40
CHDI-PLATE2-G8	Northern America	f	Caucasian	22	45
CHDI-PLATE2-G9	Australasia	f	Caucasian	17	41
CHDI-PLATE2-H1	Northern America	m	Caucasian	23	45
CHDI-PLATE2-H10	Australasia	m	Caucasian	17	52
CHDI-PLATE2-H11	Northern America	m	Caucasian	21	40
CHDI-PLATE2-H12	Latin America	f	Caucasian	16	48
CHDI-PLATE2-H2	Australasia	f	Caucasian	17	42
CHDI-PLATE2-H3	Northern America	f	Caucasian	17	42
CHDI-PLATE2-H4	Northern America	f	Caucasian	17	42
CHDI-PLATE2-H7	Latin America	m	Caucasian	25	40
CHDI-PLATE2-H8	Australasia	f	Caucasian	17	44
CHDI-PLATE2-H9	Australasia	f	Caucasian	17	42
CHDI-PLATE3-A1	Australasia	m	Caucasian	23	43
CHDI-PLATE3-A10	Northern America	f	Caucasian	17	43
CHDI-PLATE3-A4	Northern America	f	Caucasian	21	45
CHDI-PLATE3-A5	Australasia	f	Caucasian	23	41
CHDI-PLATE3-A6	Northern America	f	Caucasian	18	43
CHDI-PLATE3-A7	Northern America	m	Caucasian	18	41
CHDI-PLATE3-A9	Northern America	m	Caucasian	17	41
CHDI-PLATE3-B1	Australasia	m	Caucasian	22	42
CHDI-PLATE3-B11	Northern America	m	Caucasian	9	43
CHDI-PLATE3-B12	Northern America	f	Mixed	17	44
CHDI-PLATE3-B2	Latin America	m	Hispanic or Latino Origin	15	48
CHDI-PLATE3-B3	Australasia	f	Caucasian	18	42
CHDI-PLATE3-B4	Northern America	m	Caucasian	17	42
CHDI-PLATE3-B7	Australasia	f	Caucasian	16	44
CHDI-PLATE3-B8	Australasia	f	Caucasian	17	41
CHDI-PLATE3-C1	Northern America	f	Caucasian	18	46
CHDI-PLATE3-C11	Australasia	m	Caucasian	21	42
CHDI-PLATE3-C12	Northern America	f	Caucasian	15	41
CHDI-PLATE3-C2	Australasia	f	Caucasian	20	43
CHDI-PLATE3-C3	Northern America	f	Caucasian	24	64
CHDI-PLATE3-C4	Northern America	f	Caucasian	20	45
CHDI-PLATE3-C6	Northern America	f	Caucasian	23	45
CHDI-PLATE3-C7	Northern America	f	Caucasian	24	45
CHDI-PLATE3-C9	Northern America	f	Caucasian	22	44
CHDI-PLATE3-D1	Australasia	m	Mixed	22	40
CHDI-PLATE3-D11	Australasia	f	Caucasian	15	40
CHDI-PLATE3-D12	Northern America	f	Caucasian	18	42
CHDI-PLATE3-D6	Latin America	f	Hispanic or Latino Origin	17	43
CHDI-PLATE3-D7	Australasia	f	Caucasian	15	40
CHDI-PLATE3-D9	Australasia	f	Caucasian	18	42
CHDI-PLATE3-E1	Northern America	f	Caucasian	17	44
CHDI-PLATE3-E11	Northern America	f	Caucasian	15	44
CHDI-PLATE3-E12	Northern America	f	Caucasian	20	41
CHDI-PLATE3-E6	Australasia	m	Caucasian	19	49
CHDI-PLATE3-E8	Northern America	f	Caucasian	22	44
CHDI-PLATE3-E9	Australasia	m	Caucasian	17	43
CHDI-PLATE3-F1	Northern America	f	Caucasian	>28	40
CHDI-PLATE3-F10	Northern America	f	Caucasian	17	44
CHDI-PLATE3-F11	Australasia	f	Caucasian	17	42
CHDI-PLATE3-F12	Northern America	f	Caucasian	17	42
CHDI-PLATE3-F2	Northern America	m	Caucasian	20	43
CHDI-PLATE3-F4	Northern America	f	Caucasian	17	62
CHDI-PLATE3-F5	Northern America	f	Caucasian	18	44
CHDI-PLATE3-F8	Australasia	f	Caucasian	23	43
CHDI-PLATE3-F9	Northern America	m	Caucasian	19	44
CHDI-PLATE3-G1	Northern America	f	Other	19	44
CHDI-PLATE3-G10	Latin America	f	Hispanic or Latino Origin	20	48
CHDI-PLATE3-G11	Northern America	f	Caucasian	23	41
CHDI-PLATE3-G12	Australasia	m	Caucasian	17	41
CHDI-PLATE3-G2	Northern America	m	Caucasian	18	40
CHDI-PLATE3-G4	Northern America	f	Caucasian	21	43
CHDI-PLATE3-G5	Northern America	m	Caucasian	20	45
CHDI-PLATE3-G6	Australasia	m	Caucasian	17	44
CHDI-PLATE3-G7	Northern America	f	Other	17	46
CHDI-PLATE3-G9	Australasia	m	Caucasian	19	48
CHDI-PLATE3-H1	Australasia	m	Caucasian	18	40
CHDI-PLATE3-H10	Northern America	f	Caucasian	24	40
CHDI-PLATE3-H11	Northern America	f	Caucasian	17	43
CHDI-PLATE3-H12	Northern America	f	Caucasian	17	41
CHDI-PLATE3-H2	Northern America	f	Caucasian	12	52
CHDI-PLATE3-H3	Northern America	f	American Indian	21	43
CHDI-PLATE3-H4	Northern America	f	Caucasian	18	43
CHDI-PLATE3-H6	Australasia	f	Caucasian	10	43
CHDI-PLATE3-H7	Northern America	m	Caucasian	24	46
CHDI-PLATE3-H8	Northern America	f	Caucasian	17	41
CHDI-PLATE3-H9	Latin America	f	Hispanic or Latino Origin	17	65
CHDI-PLATE4-A1	Australasia	m	Caucasian	20	41
CHDI-PLATE4-A10	Northern America	f	Caucasian	19	46
CHDI-PLATE4-A12	Australasia	f	Caucasian	21	41
CHDI-PLATE4-A2	Northern America	f	Caucasian	19	49
CHDI-PLATE4-A3	Australasia	f	Caucasian	24	42
CHDI-PLATE4-A4	Northern America	m	Hispanic or Latino Origin	24	44
CHDI-PLATE4-A6	Australasia	f	Caucasian	17	46
CHDI-PLATE4-A7	Northern America	m	Other	17	42
CHDI-PLATE4-A8	Northern America	f	Caucasian	16	42
CHDI-PLATE4-A9	Northern America	m	Caucasian	19	40
CHDI-PLATE4-B10	Australasia	m	Caucasian	20	40
CHDI-PLATE4-B11	Latin America	m	Caucasian	15	40
CHDI-PLATE4-B12	Northern America	m	Caucasian	18	42
CHDI-PLATE4-B2	Northern America	f	Caucasian	25	43
CHDI-PLATE4-B3	Northern America	m	Caucasian	16	43
CHDI-PLATE4-B4	Northern America	f	American Black	18	43
CHDI-PLATE4-B5	Northern America	m	Hispanic or Latino Origin	18	42
CHDI-PLATE4-B7	Northern America	m	Caucasian	17	40
CHDI-PLATE4-B8	Northern America	f	Caucasian	17	41
CHDI-PLATE4-B9	Northern America	m	Caucasian	18	44
CHDI-PLATE4-C1	Northern America	m	Caucasian	22	40
CHDI-PLATE4-C10	Northern America	f	Hispanic or Latino Origin	18	44
CHDI-PLATE4-C11	Australasia	m	Caucasian	18	41
CHDI-PLATE4-C12	Northern America	f	American Black	17	43
CHDI-PLATE4-C2	Northern America	f	Caucasian	17	42
CHDI-PLATE4-C4	Northern America	m	Caucasian	21	41
CHDI-PLATE4-C5	Australasia	m	Caucasian	17	41
CHDI-PLATE4-C6	Northern America	f	Caucasian	19	41
CHDI-PLATE4-C7	Northern America	f	Caucasian	9	42
CHDI-PLATE4-C8	Australasia	m	Caucasian	15	42
CHDI-PLATE4-C9	Australasia	f	Caucasian	18	43
CHDI-PLATE4-D1	Northern America	m	Caucasian	27	40
CHDI-PLATE4-D10	Northern America	m	Caucasian	17	42
CHDI-PLATE4-D11	Australasia	f	Caucasian	19	40
CHDI-PLATE4-D12	Australasia	f	Caucasian	15	46
CHDI-PLATE4-D2	Northern America	m	Caucasian	15	41
CHDI-PLATE4-D9	Northern America	m	Caucasian	23	42
CHDI-PLATE4-E1	Northern America	f	Caucasian	21	57
CHDI-PLATE4-E10	Northern America	f	Mixed	17	64
CHDI-PLATE4-E11	Australasia	f	Caucasian	23	42
CHDI-PLATE4-E12	Australasia	f	Caucasian	28	43
CHDI-PLATE4-E2	Northern America	m	Caucasian	17	45
CHDI-PLATE4-E4	Northern America	m	Caucasian	17	40
CHDI-PLATE4-E9	Northern America	f	Caucasian	15	41
CHDI-PLATE4-F1	Northern America	m	Caucasian	15	41
CHDI-PLATE4-F10	Australasia	f	Other	16	50
CHDI-PLATE4-F11	Australasia	m	Caucasian	15	43
CHDI-PLATE4-F12	Latin America	m	Hispanic or Latino Origin	17	53
CHDI-PLATE4-F2	Northern America	m	Caucasian	22	48
CHDI-PLATE4-F3	Northern America	f	Caucasian	18	42
CHDI-PLATE4-F4	Northern America	f	Caucasian	19	43
CHDI-PLATE4-F5	Northern America	m	Caucasian	17	45
CHDI-PLATE4-F7	Northern America	f	Caucasian	18	49
CHDI-PLATE4-F8	Northern America	m	Caucasian	21	43
CHDI-PLATE4-F9	Northern America	f	Caucasian	17	42
CHDI-PLATE4-G1	Northern America	f	Caucasian	23	42
CHDI-PLATE4-G10	Australasia	m	Caucasian	17	42
CHDI-PLATE4-G11	Northern America	f	Caucasian	18	44
CHDI-PLATE4-G12	Australasia	f	Caucasian	20	42
CHDI-PLATE4-G2	Northern America	f	Caucasian	16	43
CHDI-PLATE4-G3	Northern America	m	Caucasian	21	43
CHDI-PLATE4-G6	Northern America	f	Caucasian	16	41
CHDI-PLATE4-G7	Northern America	m	Caucasian	17	46
CHDI-PLATE4-G8	Latin America	f	Caucasian	18	40
CHDI-PLATE4-G9	Northern America	f	Caucasian	16	42
CHDI-PLATE4-H1	Northern America	m	Caucasian	17	43
CHDI-PLATE4-H10	Australasia	m	Caucasian	18	45
CHDI-PLATE4-H11	Latin America	f	Hispanic or Latino Origin	20	48
CHDI-PLATE4-H12	Northern America	f	Caucasian	16	43
CHDI-PLATE4-H2	Northern America	f	Caucasian	17	42
CHDI-PLATE4-H4	Northern America	m	Caucasian	18	44
CHDI-PLATE4-H5	Northern America	m	Caucasian	20	53
CHDI-PLATE4-H7	Northern America	f	Hispanic or Latino Origin	17	42
CHDI-PLATE4-H8	Latin America	f	Hispanic or Latino Origin	17	41
CHDI-PLATE4-H9	Northern America	m	Caucasian	16	42
CHDI-PLATE5-A10	Northern America	m	Caucasian	20	41
CHDI-PLATE5-A11	Northern America	f	Caucasian	17	40
CHDI-PLATE5-A12	Northern America	f	Caucasian	17	41
CHDI-PLATE5-A2	Northern America	m	Caucasian	25	42
CHDI-PLATE5-A3	Northern America	f	Caucasian	17	43
CHDI-PLATE5-A8	Northern America	m	American Black	14	43
CHDI-PLATE5-A9	Australasia	m	Caucasian	21	44
CHDI-PLATE5-B1	Northern America	m	Caucasian	17	42
CHDI-PLATE5-B10	Northern America	f	Caucasian	17	49
CHDI-PLATE5-B11	Northern America	f	Caucasian	21	45
CHDI-PLATE5-B12	Latin America	m	Hispanic or Latino Origin	18	47
CHDI-PLATE5-B2	Northern America	m	Caucasian	16	41
CHDI-PLATE5-B3	Northern America	f	Caucasian	23	42
CHDI-PLATE5-B4	Northern America	m	Caucasian	17	44
CHDI-PLATE5-B5	Northern America	f	Caucasian	17	41
CHDI-PLATE5-B8	Northern America	f	Caucasian	22	43
CHDI-PLATE5-B9	Northern America	f	Caucasian	18	41
CHDI-PLATE5-C1	Northern America	f	Caucasian	17	48
CHDI-PLATE5-C10	Northern America	m	American Black	16	47
CHDI-PLATE5-C11	Australasia	f	Caucasian	24	40
CHDI-PLATE5-C12	Northern America	m	Caucasian	20	43
CHDI-PLATE5-C2	Northern America	f	Caucasian	17	43
CHDI-PLATE5-C3	Northern America	f	Caucasian	20	50
CHDI-PLATE5-C4	Northern America	f	Caucasian	25	44
CHDI-PLATE5-C6	Northern America	f	Caucasian	17	40
CHDI-PLATE5-C7	Northern America	m	Caucasian	17	41
CHDI-PLATE5-D1	Northern America	m	Caucasian	24	43
CHDI-PLATE5-D10	Latin America	f	Hispanic or Latino Origin	15	43
CHDI-PLATE5-D11	Northern America	m	Caucasian	17	41
CHDI-PLATE5-D12	Northern America	f	Caucasian	17	47
CHDI-PLATE5-D4	Northern America	m	Caucasian	20	43
CHDI-PLATE5-D6	Northern America	m	Caucasian	18	43
CHDI-PLATE5-D7	Northern America	f	Caucasian	17	48
CHDI-PLATE5-D8	Northern America	f	Caucasian	17	47
CHDI-PLATE5-E1	Northern America	f	Caucasian	18	44
CHDI-PLATE5-E12	Northern America	m	Caucasian	17	51
CHDI-PLATE5-E2	Northern America	f	Caucasian	17	42
CHDI-PLATE5-E3	Latin America	m	Caucasian	15	46
CHDI-PLATE5-E4	Northern America	m	Hispanic or Latino Origin	17	43
CHDI-PLATE5-E6	Northern America	f	Caucasian	19	44
CHDI-PLATE5-E7	Northern America	f	Hispanic or Latino Origin	>28	40
CHDI-PLATE5-E8	Australasia	f	Caucasian	17	40
CHDI-PLATE5-E9	Northern America	m	Caucasian	18	45
CHDI-PLATE5-F1	Northern America	m	Caucasian	24	43
CHDI-PLATE5-F10	Australasia	f	Caucasian	22	45
CHDI-PLATE5-F11	Northern America	m	Caucasian	18	40
CHDI-PLATE5-F12	Northern America	m	Caucasian	20	42
CHDI-PLATE5-F2	Northern America	m	Caucasian	25	43
CHDI-PLATE5-F3	Latin America	f	Hispanic or Latino Origin	17	45
CHDI-PLATE5-F4	Northern America	f	Caucasian	16	50
CHDI-PLATE5-F5	Northern America	m	Caucasian	17	42
CHDI-PLATE5-F6	Northern America	f	Caucasian	19	44
CHDI-PLATE5-F7	Northern America	m	Mixed	20	47
CHDI-PLATE5-F8	Latin America	f	Hispanic or Latino Origin	15	45
CHDI-PLATE5-G1	Northern America	m	Caucasian	19	48
CHDI-PLATE5-G10	Northern America	f	Caucasian	16	45
CHDI-PLATE5-G11	Northern America	f	Caucasian	25	47
CHDI-PLATE5-G12	Northern America	m	Caucasian	17	40
CHDI-PLATE5-G2	Northern America	f	Caucasian	18	45
CHDI-PLATE5-G3	Northern America	f	Caucasian	15	41
CHDI-PLATE5-G4	Northern America	m	Caucasian	17	41
CHDI-PLATE5-G5	Northern America	m	Caucasian	17	40
CHDI-PLATE5-G7	Northern America	m	Caucasian	23	44
CHDI-PLATE5-G9	Australasia	m	Caucasian	15	47
CHDI-PLATE5-H1	Australasia	f	Caucasian	16	44
CHDI-PLATE5-H10	Northern America	f	Caucasian	17	44
CHDI-PLATE5-H11	Northern America	m	Caucasian	16	44
CHDI-PLATE5-H12	Northern America	m	Caucasian	17	41
CHDI-PLATE5-H2	Northern America	m	Caucasian	9	44
CHDI-PLATE5-H3	Northern America	f	Caucasian	17	46
CHDI-PLATE5-H4	Northern America	f	Caucasian	24	42
CHDI-PLATE5-H5	Northern America	m	Caucasian	17	50
CHDI-PLATE5-H6	Northern America	f	Caucasian	17	42
CHDI-PLATE5-H7	Northern America	m	Caucasian	25	47
CHDI-PLATE5-H8	Northern America	m	Caucasian	20	46
CHDI-PLATE5-H9	Northern America	m	Caucasian	17	42
CHDI-PLATE6-A10	Australasia	f	Caucasian	22	45
CHDI-PLATE6-A12	Latin America	f	Hispanic or Latino Origin	20	49
CHDI-PLATE6-A2	Northern America	f	Caucasian	14	42
CHDI-PLATE6-A3	Northern America	f	Caucasian	20	43
CHDI-PLATE6-A4	Northern America	f	Caucasian	17	44
CHDI-PLATE6-A5	Northern America	f	Caucasian	18	43
CHDI-PLATE6-A6	Northern America	f	Caucasian	9	43
CHDI-PLATE6-A8	Australasia	f	Caucasian	21	46
CHDI-PLATE6-B1	Northern America	m	Caucasian	12	43
CHDI-PLATE6-B10	Australasia	m	Caucasian	15	40
CHDI-PLATE6-B11	Australasia	m	Caucasian	18	46
CHDI-PLATE6-B12	Australasia	f	Caucasian	17	40
CHDI-PLATE6-B2	Northern America	m	Caucasian	17	43
CHDI-PLATE6-B3	Northern America	m	Caucasian	22	41
CHDI-PLATE6-B4	Northern America	f	Caucasian	17	43
CHDI-PLATE6-B8	Northern America	m	Caucasian	17	43
CHDI-PLATE6-B9	Northern America	f	Caucasian	20	44
CHDI-PLATE6-C1	Northern America	f	Caucasian	21	42
CHDI-PLATE6-C10	Latin America	m	Mixed	17	42
CHDI-PLATE6-C11	Northern America	f	Caucasian	18	50
CHDI-PLATE6-C12	Australasia	f	Caucasian	15	43
CHDI-PLATE6-C2	Northern America	f	Caucasian	20	44
CHDI-PLATE6-C4	Northern America	f	Caucasian	20	40
CHDI-PLATE6-C6	Northern America	f	Caucasian	17	41
CHDI-PLATE6-C7	Northern America	f	Mixed	>28	43
CHDI-PLATE6-C9	Latin America	f	Hispanic or Latino Origin	26	44
CHDI-PLATE6-D10	Australasia	m	Caucasian	19	44
CHDI-PLATE6-D11	Northern America	f	Caucasian	15	43
CHDI-PLATE6-D12	Australasia	m	Caucasian	15	44
CHDI-PLATE6-D2	Northern America	f	Caucasian	18	49
CHDI-PLATE6-D3	Northern America	m	Caucasian	17	42
CHDI-PLATE6-D7	Northern America	f	Caucasian	17	41
CHDI-PLATE6-D8	Australasia	m	Caucasian	22	43
CHDI-PLATE6-E1	Northern America	m	Caucasian	20	45
CHDI-PLATE6-E10	Northern America	m	American Black	16	45
CHDI-PLATE6-E11	Northern America	f	Caucasian	19	44
CHDI-PLATE6-E12	Northern America	f	Caucasian	19	44
CHDI-PLATE6-E3	Northern America	f	Caucasian	17	41
CHDI-PLATE6-E4	Northern America	m	Caucasian	17	43
CHDI-PLATE6-E9	Northern America	f	Caucasian	17	51
CHDI-PLATE6-F1	Northern America	m	Hispanic or Latino Origin	19	40
CHDI-PLATE6-F10	Northern America	f	Caucasian	17	50
CHDI-PLATE6-F11	Northern America	f	Caucasian	17	50
CHDI-PLATE6-F12	Northern America	f	Caucasian	21	45
CHDI-PLATE6-F2	Australasia	f	Caucasian	22	46
CHDI-PLATE6-F3	Northern America	m	Caucasian	15	41
CHDI-PLATE6-F4	Northern America	f	American Black	12	48
CHDI-PLATE6-F7	Australasia	m	Caucasian	17	43
CHDI-PLATE6-F8	Northern America	f	Caucasian	23	40
CHDI-PLATE6-F9	Northern America	f	Caucasian	14	44
CHDI-PLATE6-G1	Australasia	f	Caucasian	17	40
CHDI-PLATE6-G10	Northern America	f	Caucasian	19	42
CHDI-PLATE6-G11	Northern America	f	Caucasian	17	40
CHDI-PLATE6-G12	Australasia	m	Caucasian	17	42
CHDI-PLATE6-G2	Northern America	m	Caucasian	19	40
CHDI-PLATE6-G3	Northern America	f	Caucasian	17	44
CHDI-PLATE6-G6	Northern America	f	Caucasian	>28	46
CHDI-PLATE6-G8	Australasia	f	Caucasian	18	44
CHDI-PLATE6-G9	Australasia	f	Caucasian	18	41
CHDI-PLATE6-H10	Northern America	m	American Black	20	45
CHDI-PLATE6-H11	Northern America	f	American Indian	20	43
CHDI-PLATE6-H12	Northern America	m	Caucasian	17	46
CHDI-PLATE6-H2	Northern America	m	Caucasian	17	41
CHDI-PLATE6-H5	Northern America	m	Caucasian	15	41
CHDI-PLATE6-H6	Northern America	m	Caucasian	18	50
CHDI-PLATE6-H7	Northern America	f	Caucasian	19	41
CHDI-PLATE6-H9	Australasia	f	Caucasian	16	48
CHDI-PLATE7-A1	Australasia	f	Caucasian	20	43
CHDI-PLATE7-A11	Northern America	m	Caucasian	17	42
CHDI-PLATE7-A2	Northern America	f	Caucasian	17	48
CHDI-PLATE7-A3	Northern America	m	Caucasian	17	50
CHDI-PLATE7-A5	Northern America	f	Hispanic or Latino Origin	23	48
CHDI-PLATE7-A7	Australasia	f	Caucasian	17	41
CHDI-PLATE7-B1	Australasia	f	Caucasian	17	42
CHDI-PLATE7-B10	Australasia	f	Caucasian	12	40
CHDI-PLATE7-B11	Northern America	m	Caucasian	17	42
CHDI-PLATE7-B2	Northern America	f	Caucasian	20	41
CHDI-PLATE7-B3	Northern America	m	Caucasian	21	42
CHDI-PLATE7-B5	Northern America	f	Caucasian	17	41
CHDI-PLATE7-B6	Northern America	f	Hispanic or Latino Origin	18	42
CHDI-PLATE7-B7	Latin America	f	Hispanic or Latino Origin	15	42
CHDI-PLATE7-C1	Australasia	f	Caucasian	20	43
CHDI-PLATE7-C10	Australasia	f	Caucasian	23	40
CHDI-PLATE7-C12	Latin America	m	Caucasian	19	43
CHDI-PLATE7-C2	Northern America	m	Caucasian	25	44
CHDI-PLATE7-C3	Northern America	f	Caucasian	16	42
CHDI-PLATE7-C4	Northern America	m	Caucasian	24	42
CHDI-PLATE7-C6	Northern America	f	Caucasian	17	41
CHDI-PLATE7-C8	Northern America	m	Caucasian	22	41
CHDI-PLATE7-D1	Northern America	m	Caucasian	18	42
CHDI-PLATE7-D10	Northern America	m	Caucasian	25	43
CHDI-PLATE7-D11	Northern America	m	Caucasian	17	50
CHDI-PLATE7-D2	Northern America	m	Caucasian	24	49
CHDI-PLATE7-D3	Latin America	m	Hispanic or Latino Origin	24	56
CHDI-PLATE7-D4	Australasia	f	Caucasian	19	42
CHDI-PLATE7-D7	Northern America	m	Caucasian	24	44
CHDI-PLATE7-E10	Australasia	m	Caucasian	18	41
CHDI-PLATE7-E3	Northern America	m	Caucasian	23	46
CHDI-PLATE7-E4	Northern America	f	Caucasian	25	41
CHDI-PLATE7-E9	Australasia	m	Caucasian	23	54
CHDI-PLATE7-F1	Latin America	f	Hispanic or Latino Origin	18	44
CHDI-PLATE7-F10	Australasia	f	Caucasian	16	50
CHDI-PLATE7-F11	Australasia	f	Caucasian	17	43
CHDI-PLATE7-F12	Northern America	m	Caucasian	17	44
CHDI-PLATE7-F4	Northern America	f	Mixed	17	40
CHDI-PLATE7-G10	Northern America	f	Caucasian	17	41
CHDI-PLATE7-G11	Northern America	f	Caucasian	17	41
CHDI-PLATE7-G2	Northern America	m	Caucasian	21	45
CHDI-PLATE7-G3	Australasia	f	Caucasian	17	43
CHDI-PLATE7-G4	Australasia	m	Caucasian	17	42
CHDI-PLATE7-G5	Northern America	f	Caucasian	17	40
CHDI-PLATE7-G6	Northern America	m	Caucasian	18	42
CHDI-PLATE7-G8	Latin America	f	Caucasian	20	41
CHDI-PLATE7-H12	Northern America	f	Caucasian	17	41
CHDI-PLATE7-H2	Australasia	f	Caucasian	18	42
CHDI-PLATE7-H3	Northern America	m	Hispanic or Latino Origin	17	41
CHDI-PLATE7-H7	Latin America	m	Hispanic or Latino Origin	17	42
CHDI-PLATE7-H8	Northern America	f	Caucasian	17	40
CHDI-PLATE8-A1	Australasia	m	Caucasian	17	43
CHDI-PLATE8-A10	Northern America	f	Caucasian	17	41
CHDI-PLATE8-A11	Northern America	f	Caucasian	23	47
CHDI-PLATE8-A12	Australasia	f	Caucasian	20	45
CHDI-PLATE8-A2	Australasia	f	Caucasian	17	40
CHDI-PLATE8-A3	Northern America	f	Caucasian	22	40
CHDI-PLATE8-A5	Northern America	f	Caucasian	20	43
CHDI-PLATE8-A7	Northern America	m	Caucasian	17	41
CHDI-PLATE8-A8	Northern America	m	Caucasian	26	41
CHDI-PLATE8-B1	Northern America	f	Caucasian	25	40
CHDI-PLATE8-B10	Northern America	f	Caucasian	15	43
CHDI-PLATE8-B11	Northern America	f	American Black	16	48
CHDI-PLATE8-B12	Latin America	f	Hispanic or Latino Origin	17	41
CHDI-PLATE8-B2	Northern America	m	Caucasian	17	43
CHDI-PLATE8-B3	Australasia	m	Caucasian	19	41
CHDI-PLATE8-B4	Australasia	f	Caucasian	14	45
CHDI-PLATE8-B6	Northern America	f	Mixed	15	43
CHDI-PLATE8-B7	Northern America	m	American Indian	15	44
CHDI-PLATE8-B8	Northern America	f	Caucasian	17	43
CHDI-PLATE8-B9	Northern America	m	Caucasian	26	43
CHDI-PLATE8-C1	Northern America	m	Caucasian	17	45
CHDI-PLATE8-C10	Northern America	f	Caucasian	19	42
CHDI-PLATE8-C11	Australasia	m	Caucasian	28	40
CHDI-PLATE8-C12	Northern America	f	American Black	20	42
CHDI-PLATE8-C2	Northern America	f	Caucasian	17	43
CHDI-PLATE8-C3	Northern America	f	Caucasian	17	45
CHDI-PLATE8-C4	Latin America	f	Caucasian	17	46
CHDI-PLATE8-C5	Northern America	f	Caucasian	21	42
CHDI-PLATE8-C6	Northern America	f	Caucasian	18	42
CHDI-PLATE8-C8	Northern America	f	Caucasian	16	45
CHDI-PLATE8-D11	Northern America	f	Caucasian	18	41
CHDI-PLATE8-D12	Australasia	m	Caucasian	17	43
CHDI-PLATE8-D3	Australasia	f	Caucasian	18	43
CHDI-PLATE8-D4	Northern America	f	Caucasian	17	41
CHDI-PLATE8-D5	Northern America	f	Caucasian	17	40
CHDI-PLATE8-D6	Northern America	f	Caucasian	20	46
CHDI-PLATE8-D7	Northern America	f	Caucasian	21	43
CHDI-PLATE8-D8	Australasia	f	Caucasian	21	42
CHDI-PLATE8-D9	Northern America	m	Caucasian	16	43
CHDI-PLATE8-E1	Northern America	f	Caucasian	18	43
CHDI-PLATE8-E10	Northern America	f	Mixed	16	40
CHDI-PLATE8-E11	Australasia	m	Caucasian	17	44
CHDI-PLATE8-E12	Northern America	m	Caucasian	28	42
CHDI-PLATE8-E2	Northern America	f	Caucasian	20	43
CHDI-PLATE8-E3	Australasia	m	Caucasian	23	41
CHDI-PLATE8-E5	Australasia	m	Caucasian	17	42
CHDI-PLATE8-E8	Australasia	m	Caucasian	25	40
CHDI-PLATE8-E9	Australasia	f	Caucasian	19	44
CHDI-PLATE8-F1	Northern America	f	Caucasian	23	51
CHDI-PLATE8-F10	Northern America	f	Caucasian	18	41
CHDI-PLATE8-F11	Northern America	f	Caucasian	20	44
CHDI-PLATE8-F12	Northern America	m	Caucasian	19	42
CHDI-PLATE8-F2	Northern America	f	Hispanic or Latino Origin	17	55
CHDI-PLATE8-F3	Northern America	f	Caucasian	17	40
CHDI-PLATE8-F5	Northern America	m	Caucasian	17	42
CHDI-PLATE8-F7	Northern America	m	Caucasian	16	41
CHDI-PLATE8-F8	Australasia	f	Caucasian	18	42
CHDI-PLATE8-F9	Northern America	f	Caucasian	17	42
CHDI-PLATE8-G1	Latin America	f	Caucasian	24	43
CHDI-PLATE8-G10	Northern America	m	Hispanic or Latino Origin	17	43
CHDI-PLATE8-G11	Australasia	f	Caucasian	21	48
CHDI-PLATE8-G12	Northern America	m	Caucasian	17	45
CHDI-PLATE8-G2	Australasia	f	Caucasian	17	42
CHDI-PLATE8-G4	Australasia	m	Caucasian	17	42
CHDI-PLATE8-G5	Northern America	f	Caucasian	28	43
CHDI-PLATE8-G7	Australasia	f	Caucasian	17	41
CHDI-PLATE8-G8	Northern America	f	Caucasian	20	40
CHDI-PLATE8-G9	Northern America	f	Caucasian	17	41
CHDI-PLATE8-H10	Northern America	m	Caucasian	17	41
CHDI-PLATE8-H11	Northern America	f	Caucasian	17	44
CHDI-PLATE8-H12	Australasia	f	Caucasian	18	41
CHDI-PLATE8-H2	Northern America	f	Caucasian	15	41
CHDI-PLATE8-H3	Australasia	m	Caucasian	17	41
CHDI-PLATE8-H5	Northern America	m	Caucasian	22	41
CHDI-PLATE8-H6	Northern America	f	Caucasian	17	46
CHDI-PLATE8-H7	Northern America	f	Caucasian	17	40
CHDI-PLATE8-H8	Australasia	m	Caucasian	20	44
CHDI-PLATE8-H9	Australasia	f	Caucasian	18	44
CHDI-PLATE9-A1	Northern America	f	Caucasian	22	44
CHDI-PLATE9-A10	Northern America	m	Caucasian	20	41
CHDI-PLATE9-A11	Northern America	f	Caucasian	17	41
CHDI-PLATE9-A2	Northern America	f	Caucasian	17	42
CHDI-PLATE9-A3	Northern America	f	Caucasian	17	42
CHDI-PLATE9-A4	Northern America	m	Caucasian	24	47
CHDI-PLATE9-A5	Australasia	f	Caucasian	21	45
CHDI-PLATE9-A7	Northern America	m	Caucasian	27	43
CHDI-PLATE9-A8	Northern America	f	Caucasian	17	43
CHDI-PLATE9-A9	Australasia	m	Caucasian	22	40
CHDI-PLATE9-B1	Australasia	m	Caucasian	23	52
CHDI-PLATE9-B10	Northern America	m	Caucasian	18	46
CHDI-PLATE9-B11	Northern America	f	American Black	15	46
CHDI-PLATE9-B12	Northern America	f	Caucasian	16	43
CHDI-PLATE9-B2	Northern America	f	Caucasian	17	40
CHDI-PLATE9-B4	Australasia	m	Caucasian	23	43
CHDI-PLATE9-B5	Australasia	f	Caucasian	>28	44
CHDI-PLATE9-B7	Northern America	m	Caucasian	17	42
CHDI-PLATE9-B8	Northern America	m	Caucasian	23	44
CHDI-PLATE9-C1	Northern America	m	Caucasian	20	40
CHDI-PLATE9-C10	Australasia	f	Caucasian	17	43
CHDI-PLATE9-C11	Latin America	m	Hispanic or Latino Origin	17	44
CHDI-PLATE9-C12	Northern America	f	Caucasian	21	42
CHDI-PLATE9-C2	Northern America	m	Caucasian	17	46
CHDI-PLATE9-C3	Northern America	m	Caucasian	17	40
CHDI-PLATE9-C4	Northern America	f	Caucasian	15	41
CHDI-PLATE9-C5	Northern America	m	Caucasian	18	41
CHDI-PLATE9-C6	Northern America	f	Caucasian	22	41
CHDI-PLATE9-C7	Northern America	f	American Indian	19	44
CHDI-PLATE9-C8	Northern America	m	Caucasian	17	45
CHDI-PLATE9-C9	Northern America	f	Caucasian	22	46
CHDI-PLATE9-D10	Northern America	f	Caucasian	17	44
CHDI-PLATE9-D11	Northern America	f	Caucasian	16	47
CHDI-PLATE9-D12	Northern America	m	Caucasian	20	43
CHDI-PLATE9-D2	Northern America	f	Caucasian	17	40
CHDI-PLATE9-D5	Northern America	f	Caucasian	17	41
CHDI-PLATE9-D6	Northern America	f	Caucasian	22	48
CHDI-PLATE9-D8	Australasia	f	Caucasian	18	46
CHDI-PLATE9-D9	Northern America	f	Caucasian	17	40
CHDI-PLATE9-E1	Northern America	m	Caucasian	19	42
CHDI-PLATE9-E10	Australasia	m	Caucasian	26	41
CHDI-PLATE9-E11	Northern America	f	Caucasian	16	43
CHDI-PLATE9-E2	Northern America	f	Caucasian	18	44
CHDI-PLATE9-E3	Australasia	f	Caucasian	17	41
CHDI-PLATE9-E4	Northern America	f	Caucasian	15	41
CHDI-PLATE9-E5	Northern America	m	Caucasian	21	43
CHDI-PLATE9-E6	Northern America	m	Caucasian	17	45
CHDI-PLATE9-E8	Australasia	m	Caucasian	18	42
CHDI-PLATE9-F10	Northern America	m	Caucasian	22	41
CHDI-PLATE9-F12	Northern America	m	Other	19	43
CHDI-PLATE9-F3	Northern America	f	Caucasian	17	43
CHDI-PLATE9-F4	Northern America	m	Caucasian	23	42
CHDI-PLATE9-F6	Northern America	f	Caucasian	24	44
CHDI-PLATE9-F7	Northern America	f	Caucasian	17	43
CHDI-PLATE9-F8	Australasia	f	Caucasian	18	40
CHDI-PLATE9-F9	Australasia	f	Caucasian	19	43
CHDI-PLATE9-G1	Northern America	f	Caucasian	19	40
CHDI-PLATE9-G10	Australasia	m	Caucasian	16	41
CHDI-PLATE9-G11	Northern America	f	Caucasian	18	45
CHDI-PLATE9-G12	Northern America	m	Caucasian	23	42
CHDI-PLATE9-G2	Australasia	m	Caucasian	23	47
CHDI-PLATE9-G3	Northern America	f	Caucasian	17	47
CHDI-PLATE9-G4	Latin America	m	Hispanic or Latino Origin	15	42
CHDI-PLATE9-G5	Northern America	f	Caucasian	17	45
CHDI-PLATE9-G8	Northern America	f	Caucasian	25	44
CHDI-PLATE9-G9	Northern America	f	Caucasian	18	41
CHDI-PLATE9-H10	Australasia	m	Caucasian	26	47
CHDI-PLATE9-H11	Northern America	f	Caucasian	19	40
CHDI-PLATE9-H4	Australasia	m	Caucasian	15	40
CHDI-PLATE9-H5	Northern America	m	Caucasian	17	45
CHDI-PLATE9-H9	Northern America	f	Caucasian	18	43
