# Supplementary material for: Haplotyping SNPs for allele-specific gene editing of the expanded huntingtin allele using long-read sequencing
Source: HGG Adv. 2022 Sep 26;4(1):100146. doi: 10.1016/j.xhgg.2022.100146 (PMC9574884; doi:10.1016/j.xhgg.2022.100146)
Supplement: Table S15. CAG and CCG repeat sizes for the French cohort — The repeat sizes were quantified by NanoRepeat from Oxford Nanopore long reads. [file mmc8.xlsx]

## Sheet: Table S15
Table S16. CAG and CCG repeat sizes for the CHDI cohort. The repeat sizes were quantified by NanoRepeat from Oxford Nanopore long reads.
Sample_ID	normal allele		mutant allele
	CAG size	CCG size	CAG size	CCG size
PLATE1-A1	17	10	58	7
PLATE1-A10	17	8	45	7
PLATE1-A11	17	7	40	7
PLATE1-A12	17	7	41	7
PLATE1-A2	15	7	57	7
PLATE1-A3	22	7	42	7
PLATE1-A4	19	7	51	7
PLATE1-A6	19	8	47	7
PLATE1-A7	20	7	53	7
PLATE1-A8	20	10	41	7
PLATE1-A9	19	7	41	7
PLATE1-B1	20	7	61	7
PLATE1-B10	25	7	41	7
PLATE1-B11	29	7	43	7
PLATE1-B12	17	7	53	7
PLATE1-B2	17	7	42	7
PLATE1-B3	22	7	54	7
PLATE1-B4	18	7	43	7
PLATE1-B5	17	7	49	7
PLATE1-B6	15	10	43	7
PLATE1-B7	18	7	41	7
PLATE1-B8	17	8	36	8
PLATE1-B9	17	10	80	7
PLATE1-C1	18	10	60	7
PLATE1-C10	23	7	61	7
PLATE1-C11	17	10	43	10
PLATE1-C12	17	7	38	7
PLATE1-C2	20	7	80	8
PLATE1-C3	27	10	50	7
PLATE1-C4	25	9	44	7
PLATE1-C6	18	7	42	7
PLATE1-C7	28	7	39	7
PLATE1-C8	18	10	41	9
PLATE1-C9	30	7	45	7
PLATE1-D1	16	7	45	7
PLATE1-D10	20	7	43	7
PLATE1-D11	16	9	40	7
PLATE1-D12	15	7	43	7
PLATE1-D2	19	9	42	7
PLATE1-D3	16	7	43	7
PLATE1-D5	19	8	41	7
PLATE1-D6	18	10	42	7
PLATE1-D7	19	10	43	7
PLATE1-D8	15	10	39	7
PLATE1-D9	18	8	42	7
PLATE1-E10	15	10	42	7
PLATE1-E11	17	9	41	7
PLATE1-E12	17	7	41	7
PLATE1-E2	17	8	70	7
PLATE1-E3	18	10	43	7
PLATE1-E4	19	7	40	7
PLATE1-E5	17	10	37	8
PLATE1-E6	16	10	47	7
PLATE1-E7	23	7	41	7
PLATE1-E8	24	7	51	7
PLATE1-E9	17	7	39	7
PLATE1-F1	18	8	45	7
PLATE1-F10	17	7	43	7
PLATE1-F11	17	10	52	7
PLATE1-F12	23	7	52	7
PLATE1-F2	24	7	47	7
PLATE1-F3	18	10	45	7
PLATE1-F5	10	10	47	7
PLATE1-F6	21	7	42	7
PLATE1-F7	13	7	45	7
PLATE1-F8	17	7	42	10
PLATE1-F9	18	10	46	7
PLATE1-G1	15	10	45	7
PLATE1-G11	15	10	40	7
PLATE1-G12	26	7	42	7
PLATE1-G2	17	7	53	7
PLATE1-G3	19	10	41	7
PLATE1-G4	17	7	52	7
PLATE1-G5	18	10	42	7
PLATE1-G6	17	7	43	7
PLATE1-G7	23	7	44	7
PLATE1-G8	17	7	44	7
PLATE1-G9	18	10	45	7
PLATE1-H1	19	10	41	8
PLATE1-H10	19	7	43	7
PLATE1-H11	17	8	44	7
PLATE1-H2	22	7	47	7
PLATE1-H3	15	9	46	7
PLATE1-H4	20	7	42	7
PLATE1-H5	15	10	39	7
PLATE1-H6	22	7	42	7
PLATE1-H7	17	7	42	7
PLATE1-H8	15	7	42	7
PLATE1-H9	20	7	44	7
PLATE2-A1	25	7	54	7
PLATE2-A10	19	9	39	7
PLATE2-A11	27	7	45	7
PLATE2-A12	18	10	44	7
PLATE2-A2	17	7	43	7
PLATE2-A3	18	7	42	7
PLATE2-A5	17	10	45	8
PLATE2-A6	24	10	47	7
PLATE2-A7	18	7	44	7
PLATE2-A8	19	10	48	7
PLATE2-A9	21	7	39	7
PLATE2-B1	19	7	47	7
PLATE2-B10	20	7	42	7
PLATE2-B11	17	7	42	7
PLATE2-B12	19	7	41	11
PLATE2-B2	18	10	50	7
PLATE2-B3	17	7	48	7
PLATE2-B4	15	10	54	7
PLATE2-B5	20	7	39	7
PLATE2-B6	17	10	41	7
PLATE2-B7	15	7	47	7
PLATE2-B8	15	10	52	7
PLATE2-B9	17	7	42	7
PLATE2-C1	15	7	43	7
PLATE2-C10	20	7	58	7
PLATE2-C11	19	9	45	7
PLATE2-C12	17	10	47	7
PLATE2-C3	20	10	52	7
PLATE2-C4	17	10	40	7
PLATE2-C6	19	9	46	7
PLATE2-C7	18	10	43	7
PLATE2-C8	17	7	40	7
PLATE2-C9	16	10	46	7
PLATE2-D1	17	7	41	7
PLATE2-D11	21	9	61	7
PLATE2-D12	15	7	55	7
PLATE2-D3	17	7	47	7
PLATE2-D4	17	10	39	7
PLATE2-D5	17	10	49	7
PLATE2-D6	18	10	48	7
PLATE2-D7	22	7	47	8
PLATE2-D9	20	7	42	7
PLATE2-E1	17	10	42	7
PLATE2-E10	34	7	43	7
PLATE2-E12	18	7	42	7
PLATE2-E2	20	7	55	7
PLATE2-E3	18	10	47	7
PLATE2-E4	16	7	39	7
PLATE2-E5	17	10	64	7
PLATE2-E6	21	7	51	7
PLATE2-E7	19	7	43	10
PLATE2-E8	19	10	40	7
PLATE2-E9	18	10	61	7
PLATE2-F1	21	10	43	7
PLATE2-F10	19	7	41	7
PLATE2-F11	17	10	42	7
PLATE2-F12	19	8	62	7
PLATE2-F2	17	7	45	7
PLATE2-F3	17	7	40	7
PLATE2-F4	17	10	42	7
PLATE2-F5	19	7	40	7
PLATE2-F6	18	8	42	7
PLATE2-F7	18	10	48	7
PLATE2-F8	17	8	41	7
PLATE2-F9	18	8	42	7
PLATE2-G1	17	10	42	7
PLATE2-G10	17	7	49	7
PLATE2-G11	17	7	39	7
PLATE2-G12	17	7	45	7
PLATE2-G2	20	7	61	7
PLATE2-G3	20	7	43	7
PLATE2-G4	23	7	43	7
PLATE2-G5	17	10	49	7
PLATE2-G6	20	7	43	7
PLATE2-G7	21	7	47	7
PLATE2-G8	16	10	40	7
PLATE2-G9	18	10	47	7
PLATE2-H1	17	7	49	7
PLATE2-H10	20	7	40	7
PLATE2-H11	15	10	43	7
PLATE2-H2	17	7	45	7
PLATE2-H3	17	8	48	8
PLATE2-H4	21	7	42	7
PLATE2-H5	17	10	42	7
PLATE2-H6	24	7	49	7
PLATE2-H7	17	7	45	7
PLATE2-H8	17	10	41	10
PLATE2-H9	17	10	51	7
PLATE3-A1	17	7	48	7
PLATE3-A10	17	10	42	7
PLATE3-A11	19	7	45	7
PLATE3-A12	23	7	44	7
PLATE3-A3	19	10	41	7
PLATE3-A5	19	10	41	7
PLATE3-A6	22	7	47	7
PLATE3-A7	17	10	53	7
PLATE3-A8	17	7	41	7
PLATE3-A9	15	7	40	7
PLATE3-B1	17	7	43	7
PLATE3-B11	16	7	39	7
PLATE3-B12	17	7	53	7
PLATE3-B2	17	7	37	11
PLATE3-B3	9	9	42	7
PLATE3-B4	19	10	44	7
PLATE3-B5	11	10	44	8
PLATE3-B6	17	7	42	7
PLATE3-B7	28	7	39	7
PLATE3-B8	19	7	41	7
PLATE3-B9	17	10	39	7
PLATE3-C1	23	7	39	7
PLATE3-C11	15	7	42	7
PLATE3-C2	18	10	44	10
PLATE3-C3	17	10	42	7
PLATE3-C4	15	7	42	7
PLATE3-C5	24	7	45	7
PLATE3-C6	29	7	42	7
PLATE3-C7	12	7	44	8
PLATE3-C8	17	7	42	7
PLATE3-C9	17	7	40	7
PLATE3-D1	23	7	42	7
PLATE3-D10	17	7	41	7
PLATE3-D11	17	7	54	7
PLATE3-D3	17	8	43	7
PLATE3-D4	22	7	40	7
PLATE3-D7	22	7	41	7
PLATE3-D8	17	7	43	7
PLATE3-D9	24	7	43	7
PLATE3-E1	15	7	41	7
PLATE3-E10	15	10	48	7
PLATE3-E12	16	7	41	7
PLATE3-E2	30	7	48	7
PLATE3-E3	20	7	39	7
PLATE3-E4	29	7	42	7
PLATE3-E6	15	7	41	7
PLATE3-E7	17	7	41	7
PLATE3-E8	20	7	42	7
PLATE3-E9	15	10	38	7
PLATE3-F1	19	10	40	7
PLATE3-F11	18	7	52	7
PLATE3-F12	20	7	50	8
PLATE3-F2	22	7	39	7
PLATE3-F3	19	10	43	7
PLATE3-F4	25	8	44	7
PLATE3-F5	18	7	44	8
PLATE3-F6	19	10	41	7
PLATE3-F7	18	10	39	7
PLATE3-F8	19	10	42	7
PLATE3-F9	17	7	46	8
PLATE3-G10	25	7	48	7
PLATE3-G11	17	7	43	7
PLATE3-G12	25	7	40	7
PLATE3-G2	17	8	43	7
PLATE3-G3	17	8	42	7
PLATE3-G5	25	7	44	7
PLATE3-G6	20	7	42	7
PLATE3-G7	26	7	45	7
PLATE3-G8	17	8	47	7
PLATE3-H10	18	10	39	7
PLATE3-H11	17	7	40	7
PLATE3-H2	17	7	48	8
PLATE3-H3	17	10	40	7
PLATE3-H4	17	7	43	7
PLATE3-H5	20	10	43	7
PLATE3-H6	20	7	59	7
PLATE3-H7	17	7	41	7
PLATE3-H8	17	7	46	7
PLATE3-H9	27	7	39	7
PLATE4-A1	17	7	42	7
PLATE4-A10	20	7	42	7
PLATE4-A11	16	10	41	10
PLATE4-A2	17	7	44	7
PLATE4-A3	21	7	43	7
PLATE4-A4	17	7	39	7
PLATE4-A6	23	7	43	7
PLATE4-A7	29	7	41	7
PLATE4-A8	17	7	46	7
PLATE4-A9	20	10	40	7
PLATE4-B10	16	8	46	7
PLATE4-B11	15	9	41	7
PLATE4-B12	17	7	44	7
PLATE4-B2	17	9	42	7
PLATE4-B3	20	7	43	7
PLATE4-B4	22	7	42	7
PLATE4-B5	23	7	49	7
PLATE4-B6	17	8	39	7
PLATE4-B7	17	7	41	7
PLATE4-B8	17	7	49	7
PLATE4-B9	17	8	44	7
PLATE4-C1	17	10	47	8
PLATE4-C10	17	7	43	7
PLATE4-C11	18	7	40	7
PLATE4-C12	17	10	44	10
PLATE4-C2	31	7	48	8
PLATE4-C3	18	7	36	7
PLATE4-C6	18	7	43	7
PLATE4-C7	17	7	41	7
PLATE4-C8	20	7	39	7
PLATE4-C9	19	7	44	7
PLATE4-D10	22	9	51	7
PLATE4-D11	18	7	39	7
PLATE4-D12	17	7	40	7
PLATE4-D2	17	10	45	7
PLATE4-D5	23	7	41	7
PLATE4-D6	23	7	42	7
PLATE4-D9	20	7	45	7
PLATE4-E1	17	7	48	7
PLATE4-E11	21	7	41	7
PLATE4-E12	18	10	41	10
PLATE4-E2	17	7	45	7
PLATE4-E3	26	7	49	7
PLATE4-E4	24	7	42	7
PLATE4-E5	18	8	42	7
PLATE4-E6	10	10	46	7
PLATE4-E7	17	7	40	7
PLATE4-E8	19	10	41	7
PLATE4-E9	22	7	45	7
PLATE4-F1	15	10	49	7
PLATE4-F10	21	7	44	7
PLATE4-F11	14	7	41	7
PLATE4-F12	17	7	51	7
PLATE4-F2	22	7	44	7
PLATE4-F3	24	7	43	7
PLATE4-F4	17	8	41	7
PLATE4-F5	21	7	42	7
PLATE4-F6	21	7	39	7
PLATE4-F9	17	7	40	7
PLATE4-G1	22	7	43	7
PLATE4-G10	20	7	42	7
PLATE4-G11	19	9	39	7
PLATE4-G12	15	7	45	7
PLATE4-G2	14	10	41	7
PLATE4-G3	18	10	37	7
PLATE4-G4	17	7	41	7
PLATE4-G6	17	7	48	7
PLATE4-G7	21	7	42	7
PLATE4-G8	16	8	42	10
PLATE4-G9	17	7	40	7
PLATE4-H1	22	7	49	7
PLATE4-H10	18	10	49	7
PLATE4-H11	19	10	55	7
PLATE4-H2	18	7	45	7
PLATE4-H3	16	7	43	7
PLATE4-H4	15	7	44	7
PLATE4-H5	15	7	41	7
PLATE4-H6	15	7	76	7
PLATE4-H7	17	7	41	7
PLATE4-H8	17	7	41	7
PLATE5-A1	21	7	75	10
PLATE5-B1	18	10	59	7
PLATE5-B2	18	10	42	7
PLATE5-C1	15	7	44	7
PLATE5-C2	20	7	42	7
PLATE5-D1	17	7	52	8
PLATE5-E1	25	7	42	7
PLATE5-F1	17	10	52	7
PLATE5-F2	20	7	43	7
PLATE5-G2	19	7	47	8
PLATE5-H1	22	7	42	7
PLATE5-H2	14	10	42	7
