# Supplementary material for: Haplotyping SNPs for allele-specific gene editing of the expanded huntingtin allele using long-read sequencing
Source: HGG Adv. 2022 Sep 26;4(1):100146. doi: 10.1016/j.xhgg.2022.100146 (PMC9574884; doi:10.1016/j.xhgg.2022.100146)
Supplement: Table S16. CAG and CCG repeat sizes for the CHDI cohort — The repeat sizes were quantified by NanoRepeat from Oxford Nanopore long reads. [file mmc9.xlsx]

## Sheet: Table S16
Table S16. CAG and CCG repeat sizes for the French cohort. The repeat sizes were quantified by NanoRepeat from Oxford Nanopore long reads.
Sample_ID	normal allele		mutant allele
	CAG size	CCG size	CAG size	CCG size
CHDI-PLATE1-A10	21	7	45	7
CHDI-PLATE1-A12	18	10	43	7
CHDI-PLATE1-A4	20	7	41	7
CHDI-PLATE1-A5	31	7	40	7
CHDI-PLATE1-A6	18	10	48	7
CHDI-PLATE1-A8	29	8	40	7
CHDI-PLATE1-B10	26	7	52	7
CHDI-PLATE1-B11	17	7	47	7
CHDI-PLATE1-B2	20	7	64	7
CHDI-PLATE1-B9	22	7	40	7
CHDI-PLATE1-C1	17	10	42	7
CHDI-PLATE1-C10	17	9	42	7
CHDI-PLATE1-C11	17	7	48	7
CHDI-PLATE1-C12	23	7	39	7
CHDI-PLATE1-C3	15	10	50	9
CHDI-PLATE1-C4	17	7	42	7
CHDI-PLATE1-C5	17	10	44	7
CHDI-PLATE1-C6	18	10	41	7
CHDI-PLATE1-C8	16	10	49	7
CHDI-PLATE1-D1	26	7	44	7
CHDI-PLATE1-D10	15	7	41	7
CHDI-PLATE1-D11	17	7	44	7
CHDI-PLATE1-D12	18	8	43	7
CHDI-PLATE1-D2	19	8	43	7
CHDI-PLATE1-D3	24	7	43	7
CHDI-PLATE1-D5	20	7	43	7
CHDI-PLATE1-D9	20	7	49	7
CHDI-PLATE1-E1	18	8	39	7
CHDI-PLATE1-E10	24	7	43	7
CHDI-PLATE1-E11	17	7	42	7
CHDI-PLATE1-E12	19	7	44	10
CHDI-PLATE1-E2	12	7	45	7
CHDI-PLATE1-E3	18	8	39	7
CHDI-PLATE1-E4	19	7	44	7
CHDI-PLATE1-E6	17	7	44	7
CHDI-PLATE1-E8	20	10	39	7
CHDI-PLATE1-E9	24	7	44	7
CHDI-PLATE1-F1	32	7	56	7
CHDI-PLATE1-F10	18	10	42	8
CHDI-PLATE1-F11	19	8	42	7
CHDI-PLATE1-F12	19	10	40	7
CHDI-PLATE1-F2	17	7	41	7
CHDI-PLATE1-F3	18	7	42	7
CHDI-PLATE1-F5	27	7	42	7
CHDI-PLATE1-F8	16	7	39	7
CHDI-PLATE1-F9	12	7	42	7
CHDI-PLATE1-G1	22	7	40	7
CHDI-PLATE1-G10	23	7	40	7
CHDI-PLATE1-G11	20	8	43	7
CHDI-PLATE1-G12	18	10	45	7
CHDI-PLATE1-G3	17	7	44	7
CHDI-PLATE1-G4	17	7	42	7
CHDI-PLATE1-G5	17	9	41	7
CHDI-PLATE1-G6	17	7	43	7
CHDI-PLATE1-G7	24	7	40	7
CHDI-PLATE1-G8	15	7	49	7
CHDI-PLATE1-H1	16	7	46	7
CHDI-PLATE1-H10	20	7	42	9
CHDI-PLATE1-H11	20	7	42	7
CHDI-PLATE1-H12	17	10	44	7
CHDI-PLATE1-H2	17	7	42	7
CHDI-PLATE1-H3	20	10	43	7
CHDI-PLATE1-H4	17	7	55	7
CHDI-PLATE1-H5	18	10	42	7
CHDI-PLATE1-H7	17	7	44	7
CHDI-PLATE1-H8	18	10	46	7
CHDI-PLATE1-H9	15	7	40	7
CHDI-PLATE10-A1	22	7	44	7
CHDI-PLATE10-A10	19	10	44	10
CHDI-PLATE10-A11	15	10	41	7
CHDI-PLATE10-A12	16	10	44	7
CHDI-PLATE10-A2	22	7	54	7
CHDI-PLATE10-A3	19	7	40	7
CHDI-PLATE10-A5	15	7	55	7
CHDI-PLATE10-A6	17	10	39	10
CHDI-PLATE10-A7	18	8	39	7
CHDI-PLATE10-A8	15	10	46	7
CHDI-PLATE10-A9	17	7	45	7
CHDI-PLATE10-B1	28	7	43	7
CHDI-PLATE10-B10	20	7	43	7
CHDI-PLATE10-B11	17	7	42	7
CHDI-PLATE10-B12	15	7	44	7
CHDI-PLATE10-B2	15	10	42	7
CHDI-PLATE10-B3	18	8	41	7
CHDI-PLATE10-B4	10	10	44	10
CHDI-PLATE10-B5	19	8	41	7
CHDI-PLATE10-B6	17	7	46	7
CHDI-PLATE10-B7	21	7	43	7
CHDI-PLATE10-B8	16	10	44	10
CHDI-PLATE10-B9	20	7	41	7
CHDI-PLATE10-C1	17	9	42	7
CHDI-PLATE10-C10	19	10	40	7
CHDI-PLATE10-C11	18	10	40	7
CHDI-PLATE10-C12	18	7	42	7
CHDI-PLATE10-C2	17	10	40	7
CHDI-PLATE10-C3	18	7	42	7
CHDI-PLATE10-C4	17	7	41	7
CHDI-PLATE10-C5	17	7	40	7
CHDI-PLATE10-C7	21	7	42	7
CHDI-PLATE10-C8	18	7	45	7
CHDI-PLATE10-C9	20	7	41	7
CHDI-PLATE10-D1	18	10	42	7
CHDI-PLATE10-D10	20	7	43	7
CHDI-PLATE10-D11	19	8	42	7
CHDI-PLATE10-D12	24	7	42	7
CHDI-PLATE10-D2	21	7	43	10
CHDI-PLATE10-D3	18	10	57	7
CHDI-PLATE10-D6	17	7	44	7
CHDI-PLATE10-D9	20	7	40	7
CHDI-PLATE10-E1	30	7	47	7
CHDI-PLATE10-E10	17	10	41	7
CHDI-PLATE10-E11	18	10	42	7
CHDI-PLATE10-E2	15	10	43	7
CHDI-PLATE10-E3	19	10	42	7
CHDI-PLATE10-E4	17	7	47	7
CHDI-PLATE10-E5	19	7	68	7
CHDI-PLATE10-E6	14	10	52	7
CHDI-PLATE10-E7	25	7	43	7
CHDI-PLATE10-E8	15	7	45	7
CHDI-PLATE10-F1	21	7	46	7
CHDI-PLATE10-F10	17	7	42	7
CHDI-PLATE10-F11	20	7	46	7
CHDI-PLATE10-F12	18	9	40	7
CHDI-PLATE10-F3	17	7	43	10
CHDI-PLATE10-F4	20	7	39	7
CHDI-PLATE10-F5	15	10	52	7
CHDI-PLATE10-F6	17	7	40	7
CHDI-PLATE10-F7	12	7	41	7
CHDI-PLATE10-F8	20	10	48	7
CHDI-PLATE10-F9	18	10	41	7
CHDI-PLATE10-G1	21	7	51	7
CHDI-PLATE10-G10	18	7	40	7
CHDI-PLATE10-G11	17	8	43	7
CHDI-PLATE10-G12	20	10	43	7
CHDI-PLATE10-G2	14	10	45	7
CHDI-PLATE10-G3	15	7	40	7
CHDI-PLATE10-G4	17	10	42	7
CHDI-PLATE10-G7	17	7	58	10
CHDI-PLATE10-G8	19	10	43	7
CHDI-PLATE10-G9	19	10	41	7
CHDI-PLATE10-H1	17	7	41	7
CHDI-PLATE10-H2	20	7	45	7
CHDI-PLATE10-H3	23	7	44	7
CHDI-PLATE10-H4	17	10	40	7
CHDI-PLATE10-H5	16	10	44	7
CHDI-PLATE10-H6	21	10	50	7
CHDI-PLATE10-H7	25	7	42	7
CHDI-PLATE10-H8	25	7	46	7
CHDI-PLATE10-H9	19	9	44	7
CHDI-PLATE2-A1	17	10	41	7
CHDI-PLATE2-A10	18	7	42	7
CHDI-PLATE2-A11	22	7	40	7
CHDI-PLATE2-A12	17	10	40	7
CHDI-PLATE2-A2	18	10	41	7
CHDI-PLATE2-A3	17	10	41	7
CHDI-PLATE2-A4	19	10	42	10
CHDI-PLATE2-A5	17	7	47	7
CHDI-PLATE2-A6	19	10	49	7
CHDI-PLATE2-A7	17	10	44	7
CHDI-PLATE2-A8	15	7	44	7
CHDI-PLATE2-A9	19	7	47	9
CHDI-PLATE2-B1	18	8	47	7
CHDI-PLATE2-B10	17	10	42	7
CHDI-PLATE2-B11	22	7	46	7
CHDI-PLATE2-B12	19	9	40	7
CHDI-PLATE2-B2	17	10	43	7
CHDI-PLATE2-B3	17	10	46	10
CHDI-PLATE2-B4	17	7	42	7
CHDI-PLATE2-B6	25	7	40	7
CHDI-PLATE2-B8	18	10	43	8
CHDI-PLATE2-B9	18	8	39	7
CHDI-PLATE2-C1	24	7	40	7
CHDI-PLATE2-C10	22	7	42	7
CHDI-PLATE2-C11	20	7	43	10
CHDI-PLATE2-C12	19	9	41	7
CHDI-PLATE2-C2	20	10	41	7
CHDI-PLATE2-C3	18	10	41	7
CHDI-PLATE2-C5	31	8	44	7
CHDI-PLATE2-C6	24	7	48	7
CHDI-PLATE2-C8	19	7	41	7
CHDI-PLATE2-C9	17	10	63	7
CHDI-PLATE2-D1	20	7	41	7
CHDI-PLATE2-D11	28	7	42	7
CHDI-PLATE2-D12	17	7	43	7
CHDI-PLATE2-D2	22	7	54	7
CHDI-PLATE2-D3	20	7	50	7
CHDI-PLATE2-D5	22	7	44	7
CHDI-PLATE2-D6	20	7	57	7
CHDI-PLATE2-D9	20	7	40	7
CHDI-PLATE2-E1	9	9	41	7
CHDI-PLATE2-E10	17	7	43	10
CHDI-PLATE2-E11	18	8	44	7
CHDI-PLATE2-E12	27	7	39	7
CHDI-PLATE2-E2	15	7	48	7
CHDI-PLATE2-E3	17	7	44	7
CHDI-PLATE2-E6	29	7	40	7
CHDI-PLATE2-F1	17	8	39	7
CHDI-PLATE2-F10	18	10	59	7
CHDI-PLATE2-F11	18	7	40	7
CHDI-PLATE2-F12	15	10	46	7
CHDI-PLATE2-F2	20	7	43	8
CHDI-PLATE2-F7	17	7	39	7
CHDI-PLATE2-F8	19	7	41	7
CHDI-PLATE2-F9	18	10	39	8
CHDI-PLATE2-G1	16	10	43	7
CHDI-PLATE2-G10	24	7	41	7
CHDI-PLATE2-G11	21	7	45	7
CHDI-PLATE2-G12	18	10	39	7
CHDI-PLATE2-G2	32	7	42	7
CHDI-PLATE2-G3	17	10	82	7
CHDI-PLATE2-G5	19	7	43	7
CHDI-PLATE2-G7	21	7	40	7
CHDI-PLATE2-G8	22	10	44	7
CHDI-PLATE2-G9	17	7	40	7
CHDI-PLATE2-H1	23	7	44	7
CHDI-PLATE2-H10	17	7	52	7
CHDI-PLATE2-H11	21	7	39	7
CHDI-PLATE2-H12	16	10	49	7
CHDI-PLATE2-H2	17	7	41	7
CHDI-PLATE2-H3	17	7	42	7
CHDI-PLATE2-H4	17	7	41	7
CHDI-PLATE2-H7	25	7	40	9
CHDI-PLATE2-H8	17	7	43	7
CHDI-PLATE2-H9	17	10	41	7
CHDI-PLATE3-A1	23	7	42	7
CHDI-PLATE3-A10	17	9	43	7
CHDI-PLATE3-A4	21	7	44	7
CHDI-PLATE3-A5	23	7	40	7
CHDI-PLATE3-A6	18	8	42	7
CHDI-PLATE3-A7	18	7	40	7
CHDI-PLATE3-A9	17	7	40	7
CHDI-PLATE3-B1	22	7	41	7
CHDI-PLATE3-B11	9	9	42	7
CHDI-PLATE3-B12	17	7	43	7
CHDI-PLATE3-B2	15	7	48	7
CHDI-PLATE3-B3	18	7	41	7
CHDI-PLATE3-B4	17	7	42	7
CHDI-PLATE3-B7	17	8	44	7
CHDI-PLATE3-B8	17	7	40	7
CHDI-PLATE3-C1	18	9	46	7
CHDI-PLATE3-C11	21	7	41	7
CHDI-PLATE3-C12	15	10	40	7
CHDI-PLATE3-C2	20	7	42	7
CHDI-PLATE3-C3	24	7	63	7
CHDI-PLATE3-C4	20	7	44	7
CHDI-PLATE3-C6	23	7	45	7
CHDI-PLATE3-C7	24	7	44	7
CHDI-PLATE3-C9	22	7	43	7
CHDI-PLATE3-D1	22	7	39	7
CHDI-PLATE3-D11	15	7	39	7
CHDI-PLATE3-D12	18	7	41	7
CHDI-PLATE3-D6	17	7	42	7
CHDI-PLATE3-D7	15	7	39	7
CHDI-PLATE3-D9	18	7	41	7
CHDI-PLATE3-E1	17	7	44	7
CHDI-PLATE3-E11	15	10	44	7
CHDI-PLATE3-E12	20	10	40	7
CHDI-PLATE3-E6	19	10	48	7
CHDI-PLATE3-E8	22	7	44	7
CHDI-PLATE3-E9	17	7	42	7
CHDI-PLATE3-F1	29	7	40	7
CHDI-PLATE3-F10	17	7	44	7
CHDI-PLATE3-F11	17	7	41	7
CHDI-PLATE3-F12	17	7	42	7
CHDI-PLATE3-F2	20	10	43	7
CHDI-PLATE3-F4	17	7	63	7
CHDI-PLATE3-F5	18	7	43	7
CHDI-PLATE3-F8	23	7	42	7
CHDI-PLATE3-F9	19	10	44	7
CHDI-PLATE3-G1	19	10	44	7
CHDI-PLATE3-G10	20	7	48	7
CHDI-PLATE3-G11	23	7	40	7
CHDI-PLATE3-G12	17	7	40	7
CHDI-PLATE3-G2	18	10	40	7
CHDI-PLATE3-G4	21	7	42	7
CHDI-PLATE3-G5	20	7	44	7
CHDI-PLATE3-G6	17	7	44	7
CHDI-PLATE3-G7	17	7	46	7
CHDI-PLATE3-G9	19	7	47	7
CHDI-PLATE3-H1	18	8	39	7
CHDI-PLATE3-H10	24	7	39	7
CHDI-PLATE3-H11	17	7	44	7
CHDI-PLATE3-H12	17	7	40	7
CHDI-PLATE3-H2	12	7	52	7
CHDI-PLATE3-H3	21	7	42	7
CHDI-PLATE3-H4	18	7	42	7
CHDI-PLATE3-H6	10	8	42	7
CHDI-PLATE3-H7	24	7	45	7
CHDI-PLATE3-H8	17	7	40	7
CHDI-PLATE3-H9	17	7	74	7
CHDI-PLATE4-A1	20	7	40	7
CHDI-PLATE4-A10	19	10	46	7
CHDI-PLATE4-A12	21	7	40	7
CHDI-PLATE4-A2	19	10	49	7
CHDI-PLATE4-A3	24	7	42	7
CHDI-PLATE4-A4	24	7	44	7
CHDI-PLATE4-A6	17	7	46	7
CHDI-PLATE4-A7	17	7	41	7
CHDI-PLATE4-A8	17	8	41	7
CHDI-PLATE4-A9	19	7	39	7
CHDI-PLATE4-B10	20	10	39	7
CHDI-PLATE4-B11	15	7	40	7
CHDI-PLATE4-B12	18	10	41	7
CHDI-PLATE4-B2	25	7	42	7
CHDI-PLATE4-B3	16	10	42	7
CHDI-PLATE4-B4	18	8	42	10
CHDI-PLATE4-B5	18	10	41	7
CHDI-PLATE4-B7	17	7	40	7
CHDI-PLATE4-B8	17	10	40	7
CHDI-PLATE4-B9	18	10	43	7
CHDI-PLATE4-C1	22	7	39	7
CHDI-PLATE4-C10	18	7	43	7
CHDI-PLATE4-C11	18	10	40	7
CHDI-PLATE4-C12	17	10	43	10
CHDI-PLATE4-C2	17	10	41	7
CHDI-PLATE4-C4	21	7	40	7
CHDI-PLATE4-C5	17	7	40	7
CHDI-PLATE4-C6	19	8	41	7
CHDI-PLATE4-C7	9	9	42	7
CHDI-PLATE4-C8	15	7	42	7
CHDI-PLATE4-C9	18	7	42	7
CHDI-PLATE4-D1	27	7	39	8
CHDI-PLATE4-D10	17	7	42	7
CHDI-PLATE4-D11	19	7	39	7
CHDI-PLATE4-D12	15	10	45	7
CHDI-PLATE4-D2	15	10	41	7
CHDI-PLATE4-D9	23	7	41	7
CHDI-PLATE4-E1	21	7	57	7
CHDI-PLATE4-E10	17	10	72	7
CHDI-PLATE4-E11	23	7	41	7
CHDI-PLATE4-E12	28	7	42	7
CHDI-PLATE4-E2	17	10	44	7
CHDI-PLATE4-E4	17	7	40	7
CHDI-PLATE4-E9	15	7	41	7
CHDI-PLATE4-F1	15	7	40	7
CHDI-PLATE4-F10	16	7	50	7
CHDI-PLATE4-F11	15	7	43	7
CHDI-PLATE4-F12	17	7	53	7
CHDI-PLATE4-F2	22	10	47	7
CHDI-PLATE4-F3	18	7	42	7
CHDI-PLATE4-F4	19	7	43	7
CHDI-PLATE4-F5	17	7	45	7
CHDI-PLATE4-F7	18	7	49	7
CHDI-PLATE4-F8	21	7	43	7
CHDI-PLATE4-F9	17	7	43	8
CHDI-PLATE4-G1	23	7	41	7
CHDI-PLATE4-G10	17	10	41	7
CHDI-PLATE4-G11	18	10	43	7
CHDI-PLATE4-G12	20	10	41	7
CHDI-PLATE4-G2	16	8	43	7
CHDI-PLATE4-G3	21	10	43	7
CHDI-PLATE4-G6	17	8	41	7
CHDI-PLATE4-G7	17	7	45	7
CHDI-PLATE4-G8	18	7	39	7
CHDI-PLATE4-G9	16	7	41	10
CHDI-PLATE4-H1	17	7	42	7
CHDI-PLATE4-H10	18	10	44	7
CHDI-PLATE4-H11	20	7	48	7
CHDI-PLATE4-H12	16	10	42	7
CHDI-PLATE4-H2	17	10	41	7
CHDI-PLATE4-H4	18	8	44	7
CHDI-PLATE4-H5	20	7	68	7
CHDI-PLATE4-H7	17	7	41	7
CHDI-PLATE4-H8	17	10	40	7
CHDI-PLATE4-H9	16	10	41	7
CHDI-PLATE5-A10	20	7	40	7
CHDI-PLATE5-A11	17	7	39	7
CHDI-PLATE5-A12	17	7	41	7
CHDI-PLATE5-A2	25	7	41	7
CHDI-PLATE5-A3	17	7	42	7
CHDI-PLATE5-A8	14	8	43	7
CHDI-PLATE5-A9	21	7	44	7
CHDI-PLATE5-B1	17	7	41	7
CHDI-PLATE5-B10	17	10	49	7
CHDI-PLATE5-B11	21	7	44	10
CHDI-PLATE5-B12	18	7	46	7
CHDI-PLATE5-B2	16	10	40	7
CHDI-PLATE5-B3	23	7	42	7
CHDI-PLATE5-B4	17	7	44	7
CHDI-PLATE5-B5	17	7	40	7
CHDI-PLATE5-B8	22	7	43	7
CHDI-PLATE5-B9	18	10	40	7
CHDI-PLATE5-C1	17	7	48	7
CHDI-PLATE5-C10	16	7	47	10
CHDI-PLATE5-C11	24	7	39	7
CHDI-PLATE5-C12	20	7	42	7
CHDI-PLATE5-C2	17	9	42	7
CHDI-PLATE5-C3	20	7	49	7
CHDI-PLATE5-C4	25	7	43	7
CHDI-PLATE5-C6	17	4	39	7
CHDI-PLATE5-C7	17	7	40	7
CHDI-PLATE5-D1	24	7	43	7
CHDI-PLATE5-D10	15	7	42	7
CHDI-PLATE5-D11	17	7	40	7
CHDI-PLATE5-D12	17	7	47	7
CHDI-PLATE5-D4	20	7	42	7
CHDI-PLATE5-D6	18	8	42	7
CHDI-PLATE5-D7	17	7	48	7
CHDI-PLATE5-D8	17	7	46	7
CHDI-PLATE5-E1	18	7	44	7
CHDI-PLATE5-E12	17	7	52	7
CHDI-PLATE5-E2	17	7	42	7
CHDI-PLATE5-E3	15	7	45	7
CHDI-PLATE5-E4	17	7	42	7
CHDI-PLATE5-E6	19	9	43	7
CHDI-PLATE5-E7	29	7	40	7
CHDI-PLATE5-E8	17	7	39	7
CHDI-PLATE5-E9	18	7	44	7
CHDI-PLATE5-F1	24	7	43	7
CHDI-PLATE5-F10	22	7	45	7
CHDI-PLATE5-F11	18	10	39	7
CHDI-PLATE5-F12	20	7	41	7
CHDI-PLATE5-F2	25	7	42	7
CHDI-PLATE5-F3	17	7	45	7
CHDI-PLATE5-F4	17	8	50	7
CHDI-PLATE5-F5	17	7	42	7
CHDI-PLATE5-F6	19	7	43	7
CHDI-PLATE5-F7	20	7	47	7
CHDI-PLATE5-F8	15	7	45	7
CHDI-PLATE5-G1	19	10	47	7
CHDI-PLATE5-G10	16	7	44	7
CHDI-PLATE5-G11	25	7	47	7
CHDI-PLATE5-G12	17	10	39	7
CHDI-PLATE5-G2	18	10	44	7
CHDI-PLATE5-G3	15	7	40	7
CHDI-PLATE5-G4	17	7	40	7
CHDI-PLATE5-G5	17	7	39	7
CHDI-PLATE5-G7	23	7	44	7
CHDI-PLATE5-G9	15	7	46	7
CHDI-PLATE5-H1	17	8	45	7
CHDI-PLATE5-H10	17	7	43	7
CHDI-PLATE5-H11	16	10	43	7
CHDI-PLATE5-H12	17	7	40	7
CHDI-PLATE5-H2	9	9	44	7
CHDI-PLATE5-H3	17	7	45	5
CHDI-PLATE5-H4	24	7	42	7
CHDI-PLATE5-H5	17	7	50	7
CHDI-PLATE5-H6	17	7	41	7
CHDI-PLATE5-H7	25	7	47	7
CHDI-PLATE5-H8	20	7	46	7
CHDI-PLATE5-H9	17	7	42	7
CHDI-PLATE6-A10	22	7	44	7
CHDI-PLATE6-A12	20	7	49	7
CHDI-PLATE6-A2	14	7	41	7
CHDI-PLATE6-A3	20	7	42	7
CHDI-PLATE6-A4	17	9	43	7
CHDI-PLATE6-A5	18	7	42	7
CHDI-PLATE6-A6	9	9	42	7
CHDI-PLATE6-A8	21	7	45	7
CHDI-PLATE6-B1	12	7	42	7
CHDI-PLATE6-B10	15	7	39	7
CHDI-PLATE6-B11	18	10	46	7
CHDI-PLATE6-B12	17	7	39	7
CHDI-PLATE6-B2	17	7	42	7
CHDI-PLATE6-B3	22	7	40	7
CHDI-PLATE6-B4	17	10	42	7
CHDI-PLATE6-B8	17	7	42	7
CHDI-PLATE6-B9	20	7	43	10
CHDI-PLATE6-C1	21	7	41	7
CHDI-PLATE6-C10	17	7	41	7
CHDI-PLATE6-C11	18	7	50	7
CHDI-PLATE6-C12	15	10	43	8
CHDI-PLATE6-C2	20	7	43	7
CHDI-PLATE6-C4	20	7	40	7
CHDI-PLATE6-C6	17	7	40	7
CHDI-PLATE6-C7	29	7	42	7
CHDI-PLATE6-C9	26	7	43	7
CHDI-PLATE6-D10	19	7	43	7
CHDI-PLATE6-D11	15	10	42	7
CHDI-PLATE6-D12	15	7	42	7
CHDI-PLATE6-D2	18	7	49	7
CHDI-PLATE6-D3	17	7	41	7
CHDI-PLATE6-D7	17	7	40	7
CHDI-PLATE6-D8	22	7	43	7
CHDI-PLATE6-E1	20	7	44	7
CHDI-PLATE6-E10	16	8	44	7
CHDI-PLATE6-E11	19	9	43	7
CHDI-PLATE6-E12	19	10	44	7
CHDI-PLATE6-E3	17	7	40	7
CHDI-PLATE6-E4	17	8	42	7
CHDI-PLATE6-E9	17	10	50	7
CHDI-PLATE6-F1	19	7	39	7
CHDI-PLATE6-F10	17	9	49	7
CHDI-PLATE6-F11	17	7	50	7
CHDI-PLATE6-F12	21	7	44	7
CHDI-PLATE6-F2	22	7	45	7
CHDI-PLATE6-F3	15	7	40	7
CHDI-PLATE6-F4	12	7	47	10
CHDI-PLATE6-F7	17	7	42	7
CHDI-PLATE6-F8	23	7	39	7
CHDI-PLATE6-F9	15	8	44	7
CHDI-PLATE6-G1	17	7	39	7
CHDI-PLATE6-G10	19	8	41	7
CHDI-PLATE6-G11	17	7	39	11
CHDI-PLATE6-G12	17	8	41	7
CHDI-PLATE6-G2	19	7	39	7
CHDI-PLATE6-G3	17	7	43	7
CHDI-PLATE6-G6	30	7	45	7
CHDI-PLATE6-G8	18	7	43	7
CHDI-PLATE6-G9	18	7	40	7
CHDI-PLATE6-H10	20	7	44	10
CHDI-PLATE6-H11	20	7	42	7
CHDI-PLATE6-H12	17	7	45	7
CHDI-PLATE6-H2	17	7	40	7
CHDI-PLATE6-H5	15	7	40	7
CHDI-PLATE6-H6	18	7	49	7
CHDI-PLATE6-H7	19	10	40	7
CHDI-PLATE6-H9	16	8	48	7
CHDI-PLATE7-A1	20	7	42	7
CHDI-PLATE7-A11	17	7	41	7
CHDI-PLATE7-A2	17	7	47	7
CHDI-PLATE7-A3	17	7	50	7
CHDI-PLATE7-A5	23	7	47	7
CHDI-PLATE7-A7	17	7	40	7
CHDI-PLATE7-B1	17	7	42	7
CHDI-PLATE7-B10	12	8	39	7
CHDI-PLATE7-B11	17	7	41	7
CHDI-PLATE7-B2	20	7	40	7
CHDI-PLATE7-B3	21	7	41	7
CHDI-PLATE7-B5	17	7	40	7
CHDI-PLATE7-B6	18	8	41	7
CHDI-PLATE7-B7	15	10	41	7
CHDI-PLATE7-C1	20	10	42	7
CHDI-PLATE7-C10	23	7	39	7
CHDI-PLATE7-C12	19	10	42	7
CHDI-PLATE7-C2	24	7	43	7
CHDI-PLATE7-C3	17	8	41	7
CHDI-PLATE7-C4	24	7	41	7
CHDI-PLATE7-C6	17	7	40	7
CHDI-PLATE7-C8	22	7	40	7
CHDI-PLATE7-D1	18	8	42	7
CHDI-PLATE7-D10	24	7	42	7
CHDI-PLATE7-D11	17	7	50	7
CHDI-PLATE7-D2	24	10	49	7
CHDI-PLATE7-D3	24	7	55	7
CHDI-PLATE7-D4	19	10	41	7
CHDI-PLATE7-D7	24	7	44	7
CHDI-PLATE7-E10	18	7	41	7
CHDI-PLATE7-E3	23	7	45	7
CHDI-PLATE7-E4	25	7	40	7
CHDI-PLATE7-E9	23	7	54	7
CHDI-PLATE7-F1	18	8	43	7
CHDI-PLATE7-F10	16	7	50	7
CHDI-PLATE7-F11	17	9	44	7
CHDI-PLATE7-F12	17	7	43	7
CHDI-PLATE7-F4	17	7	39	7
CHDI-PLATE7-G10	17	7	40	7
CHDI-PLATE7-G11	17	7	40	7
CHDI-PLATE7-G2	21	7	45	7
CHDI-PLATE7-G3	17	7	42	7
CHDI-PLATE7-G4	17	7	41	7
CHDI-PLATE7-G5	17	7	39	7
CHDI-PLATE7-G6	18	7	42	7
CHDI-PLATE7-G8	20	7	40	7
CHDI-PLATE7-H12	17	10	40	7
CHDI-PLATE7-H2	18	8	41	7
CHDI-PLATE7-H3	17	7	41	7
CHDI-PLATE7-H7	17	7	41	7
CHDI-PLATE7-H8	17	7	39	7
CHDI-PLATE8-A1	17	7	42	7
CHDI-PLATE8-A10	17	7	40	7
CHDI-PLATE8-A11	23	7	46	7
CHDI-PLATE8-A12	20	7	45	8
CHDI-PLATE8-A2	17	7	39	7
CHDI-PLATE8-A3	22	7	39	7
CHDI-PLATE8-A5	20	7	42	7
CHDI-PLATE8-A7	17	7	40	7
CHDI-PLATE8-A8	25	7	40	7
CHDI-PLATE8-B1	25	7	40	7
CHDI-PLATE8-B10	15	7	42	7
CHDI-PLATE8-B11	16	7	47	10
CHDI-PLATE8-B12	17	9	40	7
CHDI-PLATE8-B2	17	10	42	7
CHDI-PLATE8-B3	19	10	41	7
CHDI-PLATE8-B4	14	10	44	7
CHDI-PLATE8-B6	15	7	42	7
CHDI-PLATE8-B7	15	7	43	7
CHDI-PLATE8-B8	17	7	42	7
CHDI-PLATE8-B9	25	7	42	7
CHDI-PLATE8-C1	17	7	44	7
CHDI-PLATE8-C10	19	7	41	10
CHDI-PLATE8-C11	28	7	39	7
CHDI-PLATE8-C12	20	10	41	10
CHDI-PLATE8-C2	17	7	42	7
CHDI-PLATE8-C3	17	7	44	7
CHDI-PLATE8-C4	17	7	45	7
CHDI-PLATE8-C5	21	7	40	7
CHDI-PLATE8-C6	18	7	41	7
CHDI-PLATE8-C8	16	7	44	7
CHDI-PLATE8-D11	18	10	40	7
CHDI-PLATE8-D12	17	9	42	7
CHDI-PLATE8-D3	18	8	42	7
CHDI-PLATE8-D4	17	7	40	7
CHDI-PLATE8-D5	17	7	39	7
CHDI-PLATE8-D6	20	7	45	7
CHDI-PLATE8-D7	21	7	43	7
CHDI-PLATE8-D8	21	7	41	7
CHDI-PLATE8-D9	16	7	42	7
CHDI-PLATE8-E1	18	7	42	7
CHDI-PLATE8-E10	16	7	39	7
CHDI-PLATE8-E11	17	7	43	7
CHDI-PLATE8-E12	28	7	41	7
CHDI-PLATE8-E2	20	7	42	7
CHDI-PLATE8-E3	23	7	42	8
CHDI-PLATE8-E5	17	7	41	7
CHDI-PLATE8-E8	25	7	39	7
CHDI-PLATE8-E9	19	9	44	7
CHDI-PLATE8-F1	23	7	51	7
CHDI-PLATE8-F10	18	10	40	7
CHDI-PLATE8-F11	20	7	45	7
CHDI-PLATE8-F12	19	10	41	7
CHDI-PLATE8-F2	17	7	57	7
CHDI-PLATE8-F3	17	7	39	7
CHDI-PLATE8-F5	17	7	41	7
CHDI-PLATE8-F7	16	7	40	7
CHDI-PLATE8-F8	18	7	41	7
CHDI-PLATE8-F9	17	7	41	7
CHDI-PLATE8-G1	24	7	43	7
CHDI-PLATE8-G10	17	7	42	7
CHDI-PLATE8-G11	21	10	48	7
CHDI-PLATE8-G12	17	7	44	7
CHDI-PLATE8-G2	17	7	41	7
CHDI-PLATE8-G4	17	7	41	7
CHDI-PLATE8-G5	28	7	43	7
CHDI-PLATE8-G7	17	7	41	7
CHDI-PLATE8-G8	20	7	39	7
CHDI-PLATE8-G9	17	9	40	7
CHDI-PLATE8-H10	17	10	40	7
CHDI-PLATE8-H11	17	7	43	7
CHDI-PLATE8-H12	18	10	40	7
CHDI-PLATE8-H2	15	7	40	7
CHDI-PLATE8-H3	17	10	40	7
CHDI-PLATE8-H5	22	7	40	7
CHDI-PLATE8-H6	17	4	46	7
CHDI-PLATE8-H7	17	7	39	7
CHDI-PLATE8-H8	20	7	45	7
CHDI-PLATE8-H9	18	8	43	7
CHDI-PLATE9-A1	22	7	43	7
CHDI-PLATE9-A10	20	10	40	7
CHDI-PLATE9-A11	17	7	40	7
CHDI-PLATE9-A2	17	10	41	7
CHDI-PLATE9-A3	17	7	41	7
CHDI-PLATE9-A4	24	7	47	7
CHDI-PLATE9-A5	21	7	45	7
CHDI-PLATE9-A7	26	7	41	7
CHDI-PLATE9-A8	17	7	42	7
CHDI-PLATE9-A9	22	7	39	7
CHDI-PLATE9-B1	23	7	53	8
CHDI-PLATE9-B10	18	8	45	7
CHDI-PLATE9-B11	15	10	46	10
CHDI-PLATE9-B12	16	7	42	7
CHDI-PLATE9-B2	17	7	39	7
CHDI-PLATE9-B4	23	7	42	7
CHDI-PLATE9-B5	29	7	44	7
CHDI-PLATE9-B7	17	7	42	7
CHDI-PLATE9-B8	23	7	44	7
CHDI-PLATE9-C1	20	7	39	7
CHDI-PLATE9-C10	17	7	42	7
CHDI-PLATE9-C11	17	10	44	7
CHDI-PLATE9-C12	21	7	41	7
CHDI-PLATE9-C2	17	7	45	7
CHDI-PLATE9-C3	17	7	39	7
CHDI-PLATE9-C4	15	7	40	7
CHDI-PLATE9-C5	18	8	40	7
CHDI-PLATE9-C6	22	7	40	7
CHDI-PLATE9-C7	19	8	43	7
CHDI-PLATE9-C8	17	7	44	11
CHDI-PLATE9-C9	22	7	46	7
CHDI-PLATE9-D10	17	9	43	7
CHDI-PLATE9-D11	17	8	47	10
CHDI-PLATE9-D12	20	10	42	7
CHDI-PLATE9-D2	17	7	39	7
CHDI-PLATE9-D5	17	7	40	7
CHDI-PLATE9-D6	22	7	47	7
CHDI-PLATE9-D8	18	7	45	7
CHDI-PLATE9-D9	17	7	39	7
CHDI-PLATE9-E1	19	8	42	7
CHDI-PLATE9-E10	26	7	41	7
CHDI-PLATE9-E11	16	10	43	7
CHDI-PLATE9-E2	18	7	43	7
CHDI-PLATE9-E3	17	7	40	7
CHDI-PLATE9-E4	15	7	40	7
CHDI-PLATE9-E5	21	7	42	7
CHDI-PLATE9-E6	17	7	45	7
CHDI-PLATE9-E8	18	7	41	7
CHDI-PLATE9-F10	22	7	40	7
CHDI-PLATE9-F12	19	10	43	7
CHDI-PLATE9-F3	17	7	43	7
CHDI-PLATE9-F4	23	7	41	7
CHDI-PLATE9-F6	24	7	43	7
CHDI-PLATE9-F7	17	7	43	7
CHDI-PLATE9-F8	18	10	39	7
CHDI-PLATE9-F9	19	8	42	7
CHDI-PLATE9-G1	19	7	39	7
CHDI-PLATE9-G10	16	7	41	7
CHDI-PLATE9-G11	18	10	44	10
CHDI-PLATE9-G12	23	7	41	7
CHDI-PLATE9-G2	23	7	46	7
CHDI-PLATE9-G3	17	7	46	7
CHDI-PLATE9-G4	15	7	41	7
CHDI-PLATE9-G5	17	7	45	7
CHDI-PLATE9-G8	25	7	43	7
CHDI-PLATE9-G9	18	8	39	7
CHDI-PLATE9-H10	26	7	46	7
CHDI-PLATE9-H11	19	8	39	7
CHDI-PLATE9-H4	15	7	39	7
CHDI-PLATE9-H5	17	7	44	7
CHDI-PLATE9-H9	18	8	42	7
